# Supplementary material for: The gap in life expectancy and lifespan inequality between Iran and neighbour countries: the contributions of avoidable causes of death
Source: Int J Equity Health. 2022 Jun 8;21:81. doi: 10.1186/s12939-022-01683-8 (PMC9175322; doi:10.1186/s12939-022-01683-8)
Supplement: Supplementary file 1 — Additional file 1: Table A1. Age- and cause-specific contributions to gap in life expectancy between Iran and the neighbour countries in males. Table A2. Age- and cause-specific contributions to gap in life expectancy between Iran and the neighbour countries in females. Table A3. Age- and cause-specific contributions to gap in lifespan inequality between Iran and the neighbour countries in males. Table A4. Age- and cause-specific contributions to gap in lifespan inequality between Iran and the neighbour countries in females. Table A5. Age- and cause-specific contributions to gap in life expectancy and lifespan inequality between Iran and the neighbour countries in males based on the life table from the institute for health metrics and evaluation. Table A6. Age- and cause-specific contributions to gap in life expectancy and lifespan inequality between Iran and the neighbour countries in females based on the life table from the institute for health metrics and evaluation. Table A7. Age- and cause-specific contributions to gap in life expectancy and lifespan inequality between Iran and the neighbour countries in males based on the life table from the United Nations. Table A8. Age- and cause-specific contributions to gap in life expectancy and lifespan inequality between Iran and the neighbour countries in females based on the life table from the United Nations. Table A9. Age- and cause-specific contributions to gap in life expectancy and lifespan inequality between Iran and the neighbour countries in males based on the life table from the world health organization. Table A10. Age- and cause-specific contributions to gap in life expectancy and lifespan inequality between Iran and the neighbour countries in females based on the life table from the world health organization. [file 12939_2022_1683_MOESM1_ESM.xlsx]

## Sheet: Table A1
		Age_contribution	Cerebrovascular diseases_B	Diabetes mellitus_B	Hypertensive diseases_B	Other causes_B	Ischaemic heart diseases	Alcohol-related deaths_P	Cancer_P (excluding lung cancer)	Drug-related deaths_P	Infectious diseases_P	Injuries_P	Lung cancer_P	Other causes_P	Diseases of the respiratory system_P	Cancer_T	Diseases of the digestive system_T	Diseases of the genitourinary system_T	Infectious diseases_T	Pregnancy,childbirth and perinatal period_T	Other causes_T	Diseases of the respiratory system_T	Non-avoidable causes
Iran vs. Kuwait
	<1	-0.514803	-0.00383884	-0.00105707	-0.00194724	-0.000667624	-0.00500718	0.000495244	-0.000283651	-0.00183597	-0.0107376	-0.0182092	-0.000389447	0.00618736	-0.00228652	-0.00150215	-0.00228105	-0.0136307	0.00440703	-0.409216	-0.00689878	-0.0186707	-0.0274331
	1-4	-0.114821	-0.00243099	-0.000475629	-0.00137404	-0.000634172	-0.00253669	0.000282451	-3.46351e-05	-0.00190252	-0.00283556	-0.0372397	-0.000528477	-0.000475629	0.00082914	-0.000951258	-0.000739868	-0.00295947	0.00179861	-0.00654595	-0.0018843	-0.00454311	-0.0496389
	5-9	-0.0492493	-0.00122677	-0.000495337	-0.000330225	-0.000275187	0.00193351	-0.000550374	-0.000715486	0.000534427	-0.00170616	-0.0239706	-0.00022015	-0.000110075	0.000424352	-0.000550374	-0.00022015	-0.00319217	0.00047939	0.00180748	-0.000951583	-0.00401773	-0.0158961
	10-14	-0.0464804	-0.000747366	-0.000284836	-0.000968443	-0.000227869	-0.000690399	-0.000455738	-0.000740574	-0.000854509	-0.00136721	-0.0217102	-0.000170902	-5.69672e-05	-0.000512705	-0.000683607	-0.000170902	-0.00227869	-0.000569672	-0.00176598	-0.000348595	0.000998244	-0.0128735
	15-19	-0.111286	-0.00521829	-0.000372735	-0.00117145	-0.000692222	0.012558	-0.000798718	-0.000798718	-0.00173523	0.000191856	-0.0503663	-0.000532479	-5.32479e-05	-0.000692222	8.53598e-05	0.000937326	-0.00401473	-0.000585727	0.00102269	1.0976e-05	0.00108691	-0.0601465
	20-24	-0.165473	-0.00312242	-0.00095691	-0.00241308	-0.000264183	0.0151943	-0.000998515	-0.00191382	-0.00709148	-0.000264183	-0.0901937	-0.00120654	0	-0.00128975	-0.00241308	0.000276679	-0.00594948	-0.000222578	-0.000915305	-0.0012502	0.00294776	-0.0634263
	25-29	-0.199884	-0.00405926	-0.00154674	-0.00245658	-0.00133444	0.00838963	-2.79715e-05	-0.00225361	-0.00635713	-0.00152573	-0.10174	-0.00103116	-6.06563e-05	-0.0011828	-0.00208096	-0.000485251	-0.00589299	-0.000230945	-0.000576235	0.000371008	-0.000690478	-0.075111
	30-34	-0.198319	-0.00441965	-0.00173462	-0.00297758	-0.00130757	0.0109702	5.99311e-05	-0.0042693	-0.00634749	-0.00362608	-0.0831827	-0.00145913	-2.70209e-05	-0.00159952	-0.00440969	-0.00014567	-0.00673877	-6.98906e-05	-0.000405314	-0.00189614	-0.00363604	-0.0810973
	35-39	-0.196599	-0.00305255	-0.00296245	-0.00488296	-0.00306081	0.0209649	-0.000656856	-0.00568986	-0.00811054	-0.00538476	-0.0759256	-0.00184383	-0.000120032	-0.0010853	-0.00367932	0.000191697	-0.00719357	-0.000215069	-5.16843e-05	-0.0025607	-0.00357765	-0.0877017
	40-44	-0.208119	-0.00199167	-0.00459382	-0.00816704	-0.00217871	0.0277785	-0.00118921	-0.00988398	-0.00900807	-0.00611656	-0.0648355	-0.00421636	-6.59667e-05	-0.00281091	-0.0043886	-0.000930854	-0.00807541	0.00122409	-0.0001979	-0.00207425	-0.00488515	-0.101512
	45-49	-0.227308	-0.000257363	-0.00813422	-0.0134439	-0.00456473	0.0302898	-0.000223288	-0.0169383	-0.00542982	-0.0062168	-0.0478852	-0.00886513	-3.30415e-05	-0.00565009	-0.00641105	-0.00142579	-0.00966713	0.00427435	-0.000165207	-0.00213969	-0.00491118	-0.11951
	50-54	-0.305674	-0.0113159	-0.0197851	-0.0253944	-0.00459741	0.0239317	-0.00208926	-0.0294691	-0.00296003	-0.00299476	-0.0575407	-0.0100308	-6.96708e-05	-0.00849962	-0.00334214	-6.91291e-05	-0.0111471	0.00700387	-0.000243848	-0.000381889	-0.00205291	-0.144626
	55-59	-0.387588	-0.0104279	-0.0313922	-0.0391908	-0.0101059	0.040334	-0.0035362	-0.0414085	-0.00319077	-0.00333559	-0.0397475	-0.0193028	-3.41274e-05	-0.0157583	-0.0083265	-0.00155265	-0.0159544	0.00898471	-0.000170637	-0.000857048	-0.00688455	-0.185731
	60-64	-0.426616	-0.0315382	-0.0416473	-0.04939	-0.0127169	0.0476159	-0.00444273	-0.046998	-0.0010286	-0.00901259	-0.0397899	-0.0149272	-3.74172e-05	-0.022062	-0.00656981	-0.00265167	-0.0128192	0.0109506	0.000687635	0.0039536	0.00773919	-0.201932
	65-69	-0.404116	-0.0488385	-0.0427906	-0.0512561	-0.0122832	0.0471167	-0.00663668	-0.0716864	-0.00382363	-0.00669195	-0.0216826	-0.0134657	-8.89215e-05	-0.0270658	0.0106296	-0.00595774	-0.020053	0.0436291	-8.89215e-05	-0.00413607	0.0225643	-0.19151
	70-74	-0.193535	-0.0399187	-0.0163077	-0.0587415	-0.0166531	0.0654845	0.00141976	-0.0719169	-0.00209705	-0.00284253	-0.00454653	0.00880483	-0.000312327	-0.0254745	0.00968165	-0.000388527	-0.00574822	0.0624068	-8.92363e-05	0.00225698	0.0569839	-0.155537
	75-79	-0.124203	0	0	0	0	0	0	0	0	0	0	0	0	0	0	0	0	0	0	0	0	-0.124203
	80-84	-0.202787	0	0	0	0	0	0	0	0	0	0	0	0	0	0	0	0	0	0	0	0	-0.202787
	≥85	0.0793507	0	0	0	0	0	0	0	0	0	0	0	0	0	0	0	0	0	0	0	0	0.0793507
	Total	-3.99751	-0.172404	-0.174537	-0.264105	-0.071564	0.344327	-0.0193482	-0.305001	-0.0612384	-0.0644663	-0.778566	-0.0693852	0.00464226	-0.114716	-0.0249119	-0.0156135	-0.135315	0.143265	-0.416914	-0.0187867	0.0384508	-1.82132
Iran vs. Qatar	<1	-0.658107	-0.00390187	-0.00107443	-0.00197921	-0.000678586	-0.00508939	-0.000791683	-0.00158337	-0.00186611	-0.00798686	-0.0223933	-0.000395842	0.00470965	-0.000692067	-0.00152682	-0.0023185	-0.0109274	0.00290009	-0.547208	-0.00701205	-0.00918525	-0.0391063
	1-4	-0.117876	0.000377401	-0.000483313	-0.00139624	-0.000644417	0.00311767	-0.000859223	-0.00118143	-0.00193325	-0.00402761	-0.0409041	-0.000537015	-0.000483313	-0.00144994	-0.000966626	-0.00075182	-0.00300728	-0.00161104	-0.0147112	-0.000213315	-0.00520755	-0.0410026
	5-9	-0.0606991	-0.00240738	-0.000503869	-0.000335913	-0.000279927	-0.00151161	-0.000559855	-0.000727811	-0.00061584	-0.00173555	-0.0221477	-0.000223942	-0.000111971	0.00221602	0.00238398	0.00271989	-0.00324716	-0.000671826	-0.00279927	-0.00212745	-0.00408694	-0.023925
	10-14	-0.0733591	-0.00208865	-0.00029009	-0.000986306	-0.000232072	-0.00203063	-0.000464144	-0.000754234	-0.00087027	-0.00139243	-0.0362362	-0.000174054	-5.8018e-05	0.00287606	-0.000696216	-0.000174054	-0.00232072	-0.00058018	-0.00179856	-0.00168252	0.00590135	-0.0293072
	15-19	-0.157536	-0.00271609	-0.000380131	-0.0011947	-0.000705958	-0.00266179	-0.000814566	-0.000814566	-0.0073311	-0.0011947	-0.0799202	-0.000543044	-5.43044e-05	-0.000705958	-0.00130331	-0.000434435	-0.00548475	-0.000597349	-0.00173774	-0.000163786	0.00857574	-0.0573533
	20-24	-0.264078	-0.00375279	-0.000977432	-0.00246483	-0.00110492	-0.00462559	-0.00101993	-0.00130759	-0.0130891	-0.00110492	-0.157169	-0.00123241	0	-0.00131741	-0.00117028	-0.000552462	-0.00542981	0.000879391	-0.000934935	-0.00248769	-0.00256287	-0.0626533
	25-29	-0.231838	-0.0043391	-0.000856723	-0.00251375	-0.00136549	-0.00784311	-0.00121032	-0.00269995	-0.0124136	-0.00159213	-0.125672	-0.00105515	-6.20678e-05	-0.000484317	-0.00219118	-0.000496542	-0.00569801	-0.000298113	-0.000589644	-0.00207645	0.000467392	-0.0588478
	30-34	-0.222494	-0.00466972	-0.00210583	-0.00160968	-0.001995	-0.0147278	-0.00124687	-0.00366962	-0.0130506	-0.00404541	-0.0995759	-0.00149625	-2.77083e-05	-0.001259	-0.00414066	-9.52494e-05	-0.00756436	-0.000698769	-0.000415624	-0.00249029	-0.00315789	-0.0544521
	35-39	-0.220504	-0.00536106	-0.00125074	-0.00449234	-0.00314675	-0.0184039	-0.00152119	-0.00701257	-0.0137284	-0.00617009	-0.0887634	-0.00210734	-0.000123402	-0.00164459	-0.0041008	-0.000965878	-0.00602305	-0.000749925	-0.000370205	-0.00242306	-0.00262488	-0.0495202
	40-44	-0.270691	-0.00946711	-0.00622047	-0.00530709	-0.00302281	-0.0358607	-0.00249792	-0.00884493	-0.0128247	-0.00722638	-0.0855476	-0.00540881	-6.80354e-05	-0.00311024	-0.005302	-0.00166687	-0.00839761	-0.000573536	-0.000204106	-0.00347967	-0.00609427	-0.0595659
	45-49	-0.305235	-0.00629336	-0.00825433	-0.0115745	-0.00366528	-0.0651187	-0.00413988	-0.0184872	-0.00992202	-0.00660474	-0.0622501	-0.00705685	-3.42139e-05	-0.00585057	-0.00753145	-0.00164373	-0.00917225	-0.000208213	-0.000171069	-0.00489551	-0.0103341	-0.0620266
	50-54	-0.468244	-0.0322349	-0.0144574	-0.0235334	-0.00629956	-0.117522	-0.000293189	-0.0323437	-0.00765005	-0.0081939	-0.0663947	-0.0173728	-7.25124e-05	-0.00986168	-0.00972881	-0.00176146	-0.00752326	-0.00184907	-0.000253793	-0.00648986	-0.0116081	-0.0927998
	55-59	-0.582563	-0.0320204	-0.0282095	-0.0382675	-0.0125845	-0.145737	-0.00287742	-0.0413661	-0.00600625	-0.004665	-0.0603423	-0.0269169	-3.57515e-05	-0.0145469	-0.0149866	-0.000997123	-0.0105958	-0.000378737	-0.000178757	-0.00492979	-0.0104171	-0.126504
	60-64	-0.665096	-0.0629889	-0.0525536	-0.0437744	-0.0123371	-0.147474	-0.00660486	-0.0582068	-0.00509976	-0.0104777	-0.0617224	-0.0234149	-3.9533e-05	-0.0222585	-0.019888	-0.00581135	-0.00408471	-0.00347891	-0.000276731	-0.00881729	-0.0136079	-0.102178
	65-69	-0.635469	-0.0852717	-0.0118342	-0.0388762	-0.0143839	-0.174896	-0.00458216	-0.0640598	-0.00408639	-0.00296662	-0.0403421	-0.0202562	-9.50322e-05	-0.0268332	-0.00413479	-0.00636716	-0.0055262	0.000155998	-9.50322e-05	-0.00735155	-0.0156606	-0.108006
	70-74	-0.485854	-0.111074	0.0145501	-0.0509311	-0.0204043	-0.203768	-0.00323239	-0.0514978	0.00452223	-0.0100325	-0.0152114	-0.018794	-0.000339265	-0.0233311	-0.0016369	0.0198337	0.0135776	0.00282591	-9.69327e-05	-0.00463792	0.00981213	-0.0359876
	75-79	-0.539478	0	0	0	0	0	0	0	0	0	0	0	0	0	0	0	0	0	0	0	0	-0.539478
	80-84	-0.652189	0	0	0	0	0	0	0	0	0	0	0	0	0	0	0	0	0	0	0	0	-0.652189
	≥85	-0.0176454	0	0	0	0	0	0	0	0	0	0	0	0	0	0	0	0	0	0	0	0	-0.0176454
	Total	-6.62896	-0.36821	-0.114902	-0.229237	-0.0828507	-0.944153	-0.0327156	-0.294557	-0.105965	-0.0794165	-1.06459	-0.126986	0.00310453	-0.108253	-0.0769204	-0.00148304	-0.0814247	-0.00493427	-0.571842	-0.0612782	-0.0697907	-2.21255
Iran vs. Turkey	<1	-0.207155	-0.00372165	-0.0010248	-0.00183044	-0.000589888	-0.00485432	-0.000640406	-0.00139552	-0.00177992	-0.00645232	-0.0117807	-0.000377558	0.00896409	0.00016141	-0.00134159	-0.00180993	-0.0113792	0.0049439	-0.111379	-0.00232919	-0.00801885	-0.05052
	1-4	-0.0360361	-0.00224634	-0.000293707	-0.00133285	-0.000503385	-0.00246064	-0.000596662	-0.000736579	-0.00178959	-0.00105036	-0.0320632	-0.000512634	0.000432837	0.000907294	-0.000587413	-0.00038236	-0.000355791	0.00488921	-0.00321669	0.00311389	0.00242621	0.000322699
	5-9	-0.0335058	-0.000869153	-0.000268886	-0.000267044	-0.000213758	-0.000806658	-0.000374844	-0.00048203	-0.00042813	-0.000914458	-0.0257752	-0.0001078	5.14444e-05	4.46914e-05	-0.000111483	-0.000160472	-0.00214249	0.000993405	-0.00087345	0.00108279	-0.000202832	-0.00167938
	10-14	-0.0328811	-0.000728897	2.53728e-05	-0.000885418	3.03156e-05	-0.000874215	-0.000189803	-0.000414865	-0.000625098	-0.00102019	-0.0224548	8.53453e-05	4.51441e-05	-9.45722e-05	-0.000109401	-6.49153e-05	-0.00119945	0.0010024	-0.00105479	0.000858396	-0.00161794	-0.00359376
	15-19	-0.137559	-0.00303089	-1.18618e-05	-0.00091161	-0.000146048	-0.003023	-0.000552497	0.000315633	-0.00362687	-0.000781391	-0.100084	-0.000165768	3.5511e-05	0.000331423	-0.000232898	-0.000193383	-0.00340183	0.00151919	-0.000990565	0.000161615	0.000133888	-0.0229039
	20-24	-0.180633	-0.00260069	-0.000418361	-0.00206732	-0.000204428	-0.0040962	-0.000541774	-0.000586362	-0.00542279	-0.000705148	-0.128162	-0.000449488	4.17267e-05	-7.0415e-05	0.000311097	-0.000143941	-0.00358623	0.000586612	-0.000169768	-0.000552125	0.00114697	-0.0329431
	25-29	-0.139751	-0.00239847	-0.000941086	-0.00196573	3.20663e-05	-0.00550012	-0.000361829	-2.23465e-05	-0.00621851	-0.000904341	-0.0799443	0.000129779	-5.80427e-05	-0.000323329	0.000467507	-4.08397e-05	-0.00412091	0.000774803	-1.24033e-05	0.000658838	0.000105093	-0.0391068
	30-34	-0.131032	-0.00165533	-0.0010745	-0.0026996	-0.000360984	-0.00614928	9.66203e-05	0.000613616	-0.00852913	-0.00321565	-0.0612738	0.000882525	-2.57422e-05	-0.000572678	0.000142078	-2.96181e-07	-0.00441583	0.00102304	-8.08582e-05	3.36491e-05	-0.00155328	-0.0422169
	35-39	-0.1325	-0.000803875	-0.000875899	-0.00432412	-0.000582911	-0.00342679	0.000651288	0.000913706	-0.0102419	-0.00490395	-0.0569369	0.00318	-8.2421e-05	-5.74524e-05	0.000470103	-0.00043401	-0.00391433	0.00101767	-9.06832e-05	-0.00123613	-0.00161501	-0.0492062
	40-44	-0.1143	0.000135624	-0.002632	-0.00628162	0.000317041	-0.00406677	0.000446147	0.00258492	-0.0100685	-0.00562779	-0.0487762	0.00944236	-3.12341e-05	0.00041188	0.00135341	-0.000410403	-0.00353893	0.00181173	-1.13719e-06	-0.000799047	-4.77619e-05	-0.0485222
	45-49	-0.051027	0.00490627	-0.00164496	-0.0103151	-0.00021759	0.00149925	0.00287055	0.00302034	-0.00737038	-0.00443142	-0.0358574	0.0277269	6.01071e-07	0.00437811	0.00264815	0.000196852	-0.000288817	0.00294881	0.000223059	-0.00133847	0.000915376	-0.0408971
	50-54	-0.00603883	0.00026886	-0.00739157	-0.0191372	-0.00217138	0.00155409	0.00399913	0.00644413	-0.00605163	-0.00411757	-0.0351866	0.0726827	4.42916e-05	0.0111279	0.00459583	0.000264129	0.00157075	0.00512054	0.00012787	-0.000814367	0.00258883	-0.0415576
	55-59	0.0832016	0.00115226	-0.0107178	-0.0294362	-0.0026673	0.0131463	0.00389215	0.00392964	-0.00477274	-0.00553694	-0.0303288	0.125376	-3.229e-06	0.0263586	0.00782365	0.000141304	0.00359338	0.00778276	0.000150839	-0.00238468	0.00642043	-0.0307185
	60-64	0.168714	0.000467956	-0.0200585	-0.0341406	-0.00402591	0.0242643	0.00321614	0.00708185	-0.00412858	-0.00619028	-0.0272636	0.155167	1.97143e-05	0.0494966	0.0129235	-0.000132181	0.00851908	0.0104533	0.000164581	-0.00231351	0.0112846	-0.0160922
	65-69	0.26678	0.0103581	-0.0203803	-0.0373497	-0.00266162	0.0373732	0.00128063	-0.00153281	-0.00323111	-0.00428759	-0.0191111	0.161132	-5.01486e-05	0.0815135	0.0134156	0.00198607	0.0127404	0.0139395	0.000500988	-0.000907161	0.0156634	0.00638794
	70-74	0.341671	0.0211806	-0.0196779	-0.0418319	-0.00446096	0.0516311	0.00206458	-0.000844011	-0.00152659	-0.00410823	-0.0181731	0.131291	-0.000180373	0.114933	0.0145696	0.00327145	0.0197732	0.0177606	0.00040556	-0.000422072	0.0248754	0.0311407
	75-79	0.309115	0	0	0	0	0	0	0	0	0	0	0	0	0	0	0	0	0	0	0	0	0.309115
	80-84	0.229971	0	0	0	0	0	0	0	0	0	0	0	0	0	0	0	0	0	0	0	0	0.229971
	≥85	0.34214	0	0	0	0	0	0	0	0	0	0	0	0	0	0	0	0	0	0	0	0	0.34214
	Total	0.539172	0.0204144	-0.0873868	-0.194776	-0.0184267	0.0942103	0.0152594	0.0188893	-0.0758115	-0.0542476	-0.733171	0.685482	0.00920417	0.288546	0.0563378	0.00208707	0.00785301	0.0765675	-0.116296	-0.00718759	0.0525045	0.499119
		_B	Treatable & preventable cause
		_P	Preventable cause
		_T	Treatable cause

## Sheet: Table A2
		Age_contribution	Cerebrovascular diseases_B	Diabetes mellitus_B	Hypertensive diseases_B	Other causes_B	Ischaemic heart diseases	Alcohol-related deaths_P	Cancer_P (excluding lung cancer)	Drug-related deaths_P	Infectious diseases_P	Injuries_P	Lung cancer_P	Other causes_P	Diseases of the respiratory system_P	Cancer_T	Diseases of the digestive system_T	Diseases of the genitourinary system_T	Infectious diseases_T	Pregnancy,childbirth and perinatal period_T	Other causes_T	Diseases of the respiratory system_T	Non-avoidable causes
Iran vs. Kuwait
	<1	-0.526593	-0.00440627	-0.00102612	-0.00181079	-0.000603598	-0.00458735	-0.000784678	-0.000784678	-0.00108648	-0.00832966	-0.0162591	-0.00012072	0.00239204	-0.00152554	-0.001509	-0.00062014	-0.013581	0.000235631	-0.413794	-0.00311144	-0.0179658	-0.0373147
	1-4	-0.103505	-0.00235533	-0.00109149	-0.00074681	-0.000402129	-0.00172341	-0.000517023	-0.00109149	-0.00149362	-0.00367661	-0.0254442	-0.000172341	-0.000459576	-0.00154537	-0.000919151	-0.000287235	-0.00442342	0.00220009	-0.0143275	-0.00223473	-0.00307363	-0.0397204
	5-9	-0.0608226	-0.00191126	-0.000418088	-0.000537542	-0.000119454	-0.00143345	-0.000597269	-0.000358361	-0.000597269	-0.00167235	-0.0176874	-0.000238908	-0.000238908	0.00161125	-0.000537542	-0.000179181	-0.00191126	-0.000298634	-0.00143482	0.00229742	-0.00364334	-0.0309162
	10-14	-0.0280201	-0.000994683	-0.000741784	-0.00092723	-0.000123631	0.0011014	-0.000247261	-0.000309077	-0.00148357	-0.00123631	-0.0107673	-0.000185446	-6.18153e-05	-0.00111268	-0.00092723	-0.000247261	-0.00296714	0.00104522	-0.0016072	-0.000438345	0.00324802	-0.00903671
	15-19	-0.0700254	-0.0026969	-0.000975475	-0.00131976	-0.000516428	-0.000225043	0.0010351	-0.000860713	-0.00459047	-0.000975475	-0.0335365	-0.000401666	-0.000114762	-0.000918094	-0.00126238	-0.000286904	-0.00327071	0.00413814	-0.00172143	0.00264624	-0.00344285	-0.0207293
	20-24	-0.0655706	-0.00160358	-0.000972564	-0.00145885	-0.000928357	0.000759399	-0.000530489	0.000815718	-0.00204565	-0.000795734	-0.0203851	-0.000795734	-8.84149e-05	0.000341548	0.000373644	-0.000442075	-0.00362501	0.00205353	-0.00129413	-0.0017683	0.00194089	-0.0351213
	25-29	-0.077887	-0.00238751	-0.00140252	-0.00239065	0.000580051	-0.000879923	-0.000510006	-0.0023269	-0.00226315	-0.00159377	-0.0227122	-0.000892511	-3.18754e-05	-0.000956262	-0.00296126	0.000385652	-0.00379317	0.0036208	-0.00261378	-0.000949968	-0.000723693	-0.0330843
	30-34	-0.0684986	-0.001446	-0.0014337	-0.00240861	-9.01239e-05	-0.000319556	-0.000831545	-0.00318691	-0.00175321	-0.00172044	-0.0204938	0.000303108	-2.8674e-05	0.000819239	-0.00279372	-0.000401436	-0.0027568	0.0013067	-0.0020973	-0.00129853	0.000466948	-0.0283342
	35-39	-0.0737047	-0.00264374	-0.00248951	-0.00261705	-0.000319783	-0.00133629	-0.000418738	-0.00374573	-0.000546274	-0.000807008	-0.0107235	-0.00226491	0	-0.00103539	-0.0114351	1.88794e-06	-0.00368857	0.000618537	0.00153205	-0.0021336	0.000692689	-0.0303446
	40-44	-0.0992777	-0.00254279	-0.00379058	-0.0051917	-0.00135071	-0.00594881	-0.000116318	-0.00657201	-0.00152484	-0.00181528	-0.0129713	-0.00147443	0	-0.00148853	-0.0161655	-0.000225234	-0.00396471	0.00423226	-0.000188929	-0.000610492	-0.00177227	-0.0357955
	45-49	-0.0934364	-0.000638179	-0.010578	-0.00705202	-0.00166446	-0.00112517	-0.00158144	-0.0108333	-0.00150956	-0.00183303	-0.00963477	-0.00249112	-7.18836e-05	-0.00162109	-0.00946367	0.00028011	-0.00335373	0.00725907	-0.000431302	-0.00163223	0.0055153	-0.0409759
	50-54	-0.144027	-0.0116235	-0.0217872	-0.0108485	-0.0029546	-0.020268	-0.00183496	-0.0167898	-0.00042875	-0.00129006	-0.0121646	0.00260296	-7.48963e-05	-0.00209329	0.00716907	-0.00146048	-0.00384954	0.00636078	-0.000224689	-0.000928589	0.00110123	-0.0526394
	55-59	-0.109064	-0.0183342	-0.0226098	-0.0138039	-0.00725141	-0.0244071	0.00301391	-0.0140577	-0.00108771	0.00370279	-0.0156195	-0.00572496	-0.000108771	-0.00152005	0.0156326	-0.00119557	-0.0052527	0.0261596	-0.000108771	0.00395933	0.00370827	-0.0341581
	60-64	-0.127815	-0.0335138	-0.0496734	-0.0263863	-0.00744389	-0.0361295	0.00567465	-0.0171671	-0.00100714	-0.00507445	-0.0194199	-0.0085124	-0.000116209	-0.0058557	0.0423401	-0.00195944	-0.00964227	0.0244517	-0.000232418	0.00970628	0.013173	-0.001027
	65-69	0.0866289	-0.0195252	-0.0124492	-0.027911	-0.000963433	0.0124055	-0.000290741	-0.0253653	-0.00101854	-0.00230375	-0.00671678	0.00695494	-8.48782e-05	-0.00433449	0.047851	0.00217073	-0.00261223	0.0730409	-8.48782e-05	0.0111989	0.0546527	-0.0179853
	70-74	0.0750924	-0.0349215	-0.00524092	-0.0600031	-0.00932212	-0.0543487	0.00300554	-0.0169129	-0.000625142	0.000814099	-0.00716499	-0.00708258	-0.000401877	-0.0106136	0.0454504	0.00617935	-0.00832252	0.091941	0.00228075	0.0226908	0.0857206	0.0319699
	75-79	-0.0443375	0	0	0	0	0	0	0	0	0	0	0	0	0	0	0	0	0	0	0	0	-0.0443375
	80-84	-0.103076	0	0	0	0	0	0	0	0	0	0	0	0	0	0	0	0	0	0	0	0	-0.103076
	≥85	0.582119	0	0	0	0	0	0	0	0	0	0	0	0	0	0	0	0	0	0	0	0	0.582119
	Total	-1.05182	-0.141544	-0.13668	-0.165414	-0.0334741	-0.138466	0.00446873	-0.119546	-0.0230614	-0.028607	-0.261701	-0.0204967	0.000509503	-0.0318481	0.110842	0.00171277	-0.0770147	0.248365	-0.436348	0.0373927	0.139598	0.0194927
Iran vs. Qatar	<1	-0.532427	-0.00450917	-0.00105008	-0.00185308	-0.000617694	0.00164868	-0.000803003	0.00236857	-0.00111185	-0.00535261	-0.0173145	-0.000123539	-0.00139936	-0.00296493	-0.00154424	-0.00203839	-0.0138981	0.00414079	-0.433535	-0.00599163	-0.0204648	-0.026013
	1-4	-0.100478	-0.00241202	-0.00111777	-0.000764788	-0.000411809	-0.0017649	-0.000529469	-0.00111777	-0.00152958	-0.00376511	-0.0211133	-0.00017649	-0.000470639	0.000277164	-0.000941277	-0.000294149	-0.0014289	0.00163025	-0.015918	-0.00352979	-0.00625295	-0.0388471
	5-9	-0.0489477	0.00123298	-0.000428838	-0.000551363	-0.000122525	-0.0014703	-0.000612625	-0.000367575	-0.000612625	-0.00171535	-0.0236242	-0.00024505	-0.00024505	-0.000857675	-0.000551363	-0.000183788	-0.0019604	-0.000306313	-0.00398206	0.00178434	0.00584312	-0.019971
	10-14	-0.0524552	-0.0024773	-0.000762247	-0.000952809	-0.000127041	-0.00177858	-0.000254082	-0.000317603	-0.00152449	0.00245719	-0.00761609	-0.000190562	-6.35206e-05	-0.00114337	-0.000952809	-0.000254082	0.000678617	-0.000381124	-0.00165154	0.00182199	0.00351693	-0.0404827
	15-19	-0.0668366	-0.00277711	-0.00100449	-0.00135901	-0.000531786	-0.00330889	-0.000472699	-0.00088631	-0.00472699	-0.00100449	-0.014139	-0.000413612	-0.000118175	-0.000945398	-0.00129992	-0.000295437	-0.00336798	-0.000354524	-0.00177262	-0.0018908	0.00577363	-0.031941
	20-24	-0.078388	0.000320034	-0.00100394	-0.0015059	0.00228227	-0.00301181	-0.000547601	-0.00168844	-0.00337687	-0.000821401	-0.0344953	-0.000821401	-9.12668e-05	-0.000912668	-0.00214477	-0.000456334	-0.00374194	-0.000410701	-0.0026011	0.00141524	0.00342371	-0.0281978
	25-29	-0.082173	-0.00152308	-0.00145192	-0.00247486	0.000852783	-0.00369579	-0.000527971	-0.00240887	-0.00234287	-5.16885e-06	-0.0277598	-0.000923949	-3.29982e-05	-0.000989945	-0.00376179	-0.000296983	-0.00392678	-0.000428976	-0.00106111	0.000913611	-0.0011931	-0.0291334
	30-34	-0.078464	-0.00345519	-0.00148931	-0.00250204	0.000724866	-0.00260118	-0.000863798	-0.00102252	-0.00100273	-0.000317649	-0.0204327	-0.00163824	-2.97861e-05	-0.00110209	-0.00500386	-0.000417006	-0.00351477	0.000873797	-0.00282968	0.00175759	-0.00130059	-0.0322971
	35-39	-0.0690663	-0.00281927	-0.0032739	-0.00408394	0.00163593	-0.00951794	-0.0011138	-0.00495355	-0.00192384	0.000142934	-0.0145093	0.000960898	0	0.000581704	-0.00540433	-0.000675031	-0.00384768	0.00427648	0.000859644	0.000420873	-0.00235468	-0.0234675
	40-44	-0.120683	-0.00163529	0.00308531	-0.00544392	-0.00216995	-0.0103631	-0.000875596	-0.0106594	-0.00159891	-0.00190347	-0.0230022	-0.00166511	0	-0.00156084	-0.00759061	-0.000989804	-0.00276912	-0.000837526	-0.000951734	-0.00365466	-0.000589229	-0.0455077
	45-49	-0.126199	-0.00419783	-0.0137716	-0.00355953	0.00125861	-0.026174	-0.00166928	-0.0120989	-0.0015934	0.000875905	-0.00786785	0.00881829	-7.58763e-05	0.000230956	-0.00405739	-0.00144165	-0.00333523	-0.00102433	-0.000455258	-0.00238678	-0.00158675	-0.0520871
	50-54	-0.199398	-0.0223472	-0.0203727	-0.0183808	-0.00542254	-0.042661	0.00173526	-0.0139135	-0.00159487	-0.00251191	-0.0240617	-0.00492331	-7.97433e-05	-0.0045055	-0.00643004	-0.00155499	-0.00496318	0.00249282	-0.00023923	-0.00554216	-0.000556524	-0.0235648
	55-59	-0.18369	-0.0197778	-0.00473843	-0.0215674	-0.00781172	-0.0608444	0.000640925	-0.00256005	-0.00117176	-0.00343715	0.0050333	-0.00246777	-0.000117176	-0.00609314	0.0111833	0.00204703	-0.00344424	-0.00152328	-0.000117176	-0.00279623	-0.00752232	-0.0566046
	60-64	-0.183141	-0.0290446	-0.0367421	0.0064743	-0.0120072	-0.110501	0.00158207	-0.0111399	-0.00110313	0.022154	-0.0289785	-0.0151045	-0.000127285	-0.0102676	0.0273857	0.00285492	0.0283004	-0.00212141	-0.000254569	0.00329143	0.0024551	-0.0202475
	65-69	-0.0868894	-0.0886672	-0.0681991	-0.0265965	-0.0155866	-0.10512	0.00304123	-0.00681533	-0.00114397	-0.00500488	-0.0268833	0.00245987	-9.5331e-05	-0.00391794	0.106678	-0.00481422	0.0602696	0.0080461	-9.5331e-05	-0.0140137	-0.00440396	0.103974
	70-74	0.034746	-0.0981639	0.0145146	0.0266436	0.00643894	-0.127851	-0.00798749	-0.0268334	-0.000730881	0.0053077	-0.0155224	-0.00967536	-0.000469852	-0.0109283	0.0246418	-0.00715219	0.161996	0.00833564	-0.000208823	-0.00361949	-0.0118331	0.107844
	75-79	-0.698898	0	0	0	0	0	0	0	0	0	0	0	0	0	0	0	0	0	0	0	0	-0.698898
	80-84	-0.801304	0	0	0	0	0	0	0	0	0	0	0	0	0	0	0	0	0	0	0	0	-0.801304
	≥85	-1.79754	0	0	0	0	0	0	0	0	0	0	0	0	0	0	0	0	0	0	0	0	-1.79754
	Total	-5.27223	-0.282254	-0.137807	-0.0584781	-0.0316155	-0.509016	-0.00925793	-0.0944147	-0.0270888	0.00509858	-0.302287	-0.0261298	-0.00341606	-0.0450996	0.130206	-0.0159621	0.201047	0.0224077	-0.464814	-0.0320201	-0.0370455	-3.55429
Iran vs. Turkey	<1	-0.191412	-0.00427115	-0.000960338	-0.00174383	-0.00047423	-0.00451618	-0.000719264	-0.000655035	-0.00102061	-0.00170157	-0.0126137	-0.000120537	0.0165427	-6.68576e-05	-0.00137826	-0.00153927	-0.0113767	0.00426239	-0.125616	-0.00231351	-0.00855808	-0.0325724
	1-4	-0.028199	-0.00216738	-0.000903402	-0.000746896	-0.000213959	-0.00172361	-0.000266127	-0.000589708	-0.00130558	-0.000289138	-0.023989	-0.000172361	0.00060693	-0.00106383	-0.000856518	8.91645e-05	-0.00229081	0.00471206	-0.00441213	0.00307761	0.0019069	0.0023987
	5-9	-0.0302936	-0.000785757	-6.2595e-05	-0.000419197	-6.0224e-05	-0.00095979	-0.000478947	-0.000358499	-0.000597498	-0.00108024	-0.0151352	-0.000238999	-0.000120448	5.26368e-05	-0.000359921	-1.4226e-06	-0.000845033	0.00183517	-0.00210547	0.000937503	-0.00038458	-0.00912512
	10-14	-0.0338202	-0.0013354	-0.000515527	-0.00087112	0.000273038	-0.00105176	-0.000190735	-0.000252588	-0.00114441	-0.000783642	-0.0138917	4.11513e-05	0.00010818	-0.000433225	-0.000644409	3.59758e-05	-0.00166537	0.00127253	-0.00019124	1.47688e-05	-0.00139776	-0.0111969
	15-19	-0.0591329	-0.00136531	-0.000729299	-0.00132091	-0.000368662	-0.00178338	-0.000261826	-0.000219193	-0.00360637	-0.000729299	-0.0297004	-5.61781e-05	-1.60509e-05	-0.000276624	-0.000670616	-8.95328e-05	-0.00184081	0.000841147	-4.31412e-05	0.000237241	0.000259556	-0.0173932
	20-24	-0.0585459	-0.000475111	-0.000502213	-0.00122482	-0.000410803	-0.00160094	-0.000248216	-0.000411704	-0.00261512	-0.000608076	-0.02907	-8.94215e-05	5.78108e-06	5.78108e-05	-0.000618551	-0.000253997	-0.0024034	0.000921873	0.00139067	0.000587126	5.2215e-05	-0.021029
	25-29	-0.048264	-0.00124659	-0.000235848	-0.00222122	-0.00020342	-0.00149765	-0.000207765	0.000137053	-0.00174719	-0.00129322	-0.0198465	-0.000157956	1.13659e-05	-0.000265098	0.000819509	-7.08711e-05	-0.0023272	0.00170623	0.00236061	-4.18589e-06	0.000847593	-0.0228217
	30-34	-0.0443729	0.000377241	-0.000403885	-0.00210753	0.000620422	-0.00182528	-0.000221248	0.000233035	-0.00173455	-0.0013032	-0.0167088	-0.000356299	-2.87324e-05	-0.000336359	0.000444681	-0.000211006	-0.0014397	0.00110833	0.00174561	0.000196779	0.00080859	-0.0232309
	35-39	-0.0338514	0.00145314	-0.00140521	-0.00342783	0.000972598	-0.00271516	-0.000146442	0.000607975	-0.00138711	-0.000962265	-0.0145307	0.000928006	0.000106631	0.000241436	8.34566e-05	-9.04885e-06	-0.00106812	0.00123808	0.00203916	-5.31275e-05	0.000937825	-0.0167547
	40-44	-0.02611	0.00144365	-0.00163881	-0.00387888	0.00104044	-0.00300284	0.000177737	6.08445e-05	-0.00107484	-0.00126122	-0.0142927	0.00213562	0.000105069	0.000782794	0.00123804	-3.6628e-05	-0.000496939	0.00228053	0.000665242	0.000950474	0.00153581	-0.0128434
	45-49	-0.0200116	0.00383057	-0.00545933	-0.00625094	0.000525598	-0.00464231	-0.000140809	0.000437585	-0.000922551	-0.00113615	-0.0116984	0.00533865	-7.22196e-05	0.00211137	0.00238866	0.000335751	0.000536361	0.00348049	-0.000136287	-8.91596e-06	0.00308965	-0.0116184
	50-54	-0.024743	0.000806198	-0.0117392	-0.0126071	0.000273461	-0.00862163	0.000679173	-0.00152884	-0.00122341	-0.000922015	-0.0123076	0.0100144	-4.38046e-05	0.00530816	0.00229429	0.000550876	0.00142002	0.00477375	-6.82649e-05	0.00104448	0.00389818	-0.006744
	55-59	-0.030694	0.000679419	-0.0189662	-0.0204005	-0.000996238	-0.00971099	-0.000373596	-0.00503209	-0.000899218	-0.00146586	-0.0129606	0.0125229	-0.000109784	0.00902208	0.00503109	0.000778292	0.00435852	0.00641822	0.000221246	-0.000846368	0.00551726	-0.00348158
	60-64	-0.0874053	-0.00379844	-0.03429	-0.0352308	-0.00339513	-0.0237193	0.00168581	-0.0126771	-0.000804109	-0.00235474	-0.0117573	0.0150979	-2.48171e-05	0.016971	0.00503383	0.000290902	0.00774989	0.00817378	0.000105373	-0.00140879	0.0065638	-0.0196169
	65-69	-0.065632	-0.00275092	-0.0371542	-0.0446237	-0.00634022	-0.0273725	0.00152194	-0.0195102	-0.00088717	-0.000573609	-0.00847403	0.0124458	5.09848e-06	0.0291516	0.00804559	0.00210829	0.0131902	0.0119156	0.000311018	-0.00108604	0.0129659	-0.00852037
	70-74	-0.00700621	0.00938343	-0.0384623	-0.0547268	-0.00891123	-0.0266829	0.00254147	-0.0193548	-0.000490436	-0.00213274	-0.00761662	0.00760068	-0.000229085	0.0453887	0.0100844	0.00204111	0.0193142	0.0158253	0.000682047	-0.00125617	0.0215896	0.018406
	75-79	-0.0264464	0	0	0	0	0	0	0	0	0	0	0	0	0	0	0	0	0	0	0	0	-0.0264464
	80-84	-0.0922145	0	0	0	0	0	0	0	0	0	0	0	0	0	0	0	0	0	0	0	0	-0.0922145
	≥85	-0.131164	0	0	0	0	0	0	0	0	0	0	0	0	0	0	0	0	0	0	0	0	-0.131164
	Total	-1.03932	-0.000222418	-0.153428	-0.191802	-0.0176686	-0.121426	0.00335115	-0.0591132	-0.0214602	-0.018597	-0.254593	0.0649334	0.0168468	0.106646	0.0309352	0.00401858	0.0208151	0.0707655	-0.123051	6.88684e-05	0.0496324	-0.445969
		_B	Treatable & preventable cause
		_P	Preventable cause
		_T	Treatable cause

## Sheet: Table A3
		Age_contribution	Cerebrovascular diseases_B	Diabetes mellitus_B	Hypertensive diseases_B	Other causes_B	Ischaemic heart diseases	Alcohol-related deaths_P	Cancer_P (excluding lung cancer)	Drug-related deaths_P	Infectious diseases_P	Injuries_P	Lung cancer_P	Other causes_P	Diseases of the respiratory system_P	Cancer_T	Diseases of the digestive system_T	Diseases of the genitourinary system_T	Infectious diseases_T	Pregnancy,childbirth and perinatal period_T	Other causes_T	Diseases of the respiratory system_T	Non-avoidable causes
Iran vs. Kuwait
	<1	1.13657	0.00847532	0.00233378	0.00429908	0.00147397	0.0110548	-0.00109339	0.00062624	0.00405342	0.0237063	0.0402019	0.000859815	-0.0136604	0.00504815	0.00331643	0.00503606	0.0300935	-0.00972977	0.90346	0.015231	0.0412208	0.0605664
	1-4	0.244609	0.00517888	0.00101326	0.00292719	0.00135101	0.00540405	-0.000601721	7.37851e-05	0.00405304	0.00604076	0.0793339	0.00112584	0.00101326	-0.00176636	0.00202652	0.00157618	0.00630473	-0.00383168	0.0139452	0.00401424	0.00967844	0.105749
	5-9	0.0975298	0.00242941	0.000980929	0.000653953	0.00054496	-0.00382897	0.00108992	0.0014169	-0.00105834	0.00337875	0.0474697	0.000435968	0.000217984	-0.000840357	0.00108992	0.000435968	0.00632154	-0.000949349	-0.00357941	0.00188445	0.00795642	0.0314794
	10-14	0.0848775	0.00136476	0.000520137	0.00176847	0.00041611	0.00126073	0.000832219	0.00135236	0.00156041	0.00249666	0.0396448	0.000312082	0.000104027	0.000936247	0.00124833	0.000312082	0.0041611	0.00104027	0.00322485	0.000636567	-0.00182288	0.0235082
	15-19	0.185971	0.00872039	0.000622885	0.00195764	0.00115679	-0.0209859	0.00133475	0.00133475	0.00289977	-0.000320613	0.0841681	0.000889835	8.89835e-05	0.00115679	-0.000142646	-0.00156638	0.00670909	0.000978819	-0.00170903	-1.83422e-05	-0.00181636	0.100512
	20-24	0.250798	0.00473247	0.00145033	0.00365737	0.000400407	-0.0230291	0.00151339	0.00290067	0.0107482	0.000400407	0.136702	0.00182868	0	0.0019548	0.00365737	-0.000419347	0.0090173	0.000337349	0.00138728	0.00189486	-0.00446776	0.0961316
	25-29	0.271771	0.00551915	0.00210301	0.00334008	0.00181436	-0.0114069	3.80313e-05	0.00306411	0.00864344	0.00207445	0.138331	0.00140201	8.24711e-05	0.00160819	0.00282937	0.000659768	0.00801237	0.000314003	0.000783475	-0.000504439	0.000938805	0.102124
	30-34	0.23852	0.00531555	0.00208624	0.00358117	0.00157263	-0.013194	-7.20796e-05	0.00513473	0.00763418	0.00436112	0.100045	0.00175491	3.24983e-05	0.00192375	0.00530357	0.000175199	0.00810478	8.4058e-05	0.000487474	0.0022805	0.0043731	0.0975364
	35-39	0.205344	0.00318834	0.00309423	0.00510017	0.00319696	-0.0218975	0.000686075	0.00594296	0.00847133	0.0056243	0.0793031	0.00192585	0.000125371	0.00113358	0.00384299	-0.000200225	0.00751356	0.000224636	5.39834e-05	0.00267461	0.0037368	0.0916029
	40-44	0.184096	0.00176177	0.00406357	0.00722435	0.00192723	-0.0245721	0.00105194	0.00874311	0.0079683	0.00541055	0.0573517	0.00372968	5.83524e-05	0.00248645	0.00388204	0.000823409	0.00714329	-0.00108279	0.000175057	0.00183483	0.00432128	0.0897944
	45-49	0.164232	0.000185948	0.00587706	0.00971334	0.00329807	-0.0218847	0.000161328	0.0122381	0.0039231	0.00449171	0.0345976	0.00640515	2.38728e-05	0.00408225	0.00463205	0.00103015	0.0069846	-0.00308826	0.000119364	0.00154595	0.00354838	0.0863472
	50-54	0.170465	0.0063105	0.0110335	0.0141616	0.00256383	-0.0133459	0.00116511	0.016434	0.00165072	0.00167008	0.0320886	0.00559383	3.88532e-05	0.00473997	0.0018638	3.85511e-05	0.00621639	-0.00390583	0.000135986	0.000212967	0.00114484	0.0806534
	55-59	0.150959	0.00406148	0.0122267	0.0152641	0.00393606	-0.0157094	0.00137729	0.0161279	0.00124275	0.00129915	0.015481	0.00751809	1.3292e-05	0.00613757	0.00324303	0.000604731	0.00621397	-0.00349939	6.64602e-05	0.000333805	0.00268141	0.072339
	60-64	0.0926597	0.00685	0.00904566	0.0107273	0.00276207	-0.010342	0.000964947	0.0102078	0.000223408	0.00195751	0.00864222	0.00324214	8.1269e-06	0.0047918	0.00142694	0.000575933	0.0027843	-0.00237844	-0.000149352	-0.000858708	-0.00168093	0.0438589
	65-69	0.0161296	0.0019493	0.00170791	0.0020458	0.000490262	-0.00188058	0.000264891	0.00286124	0.000152613	0.000267097	0.000865421	0.000537459	3.54914e-06	0.00108028	-0.000424261	0.000237793	0.000800381	-0.00174138	3.54914e-06	0.000165084	-0.000900612	0.00764377
	70-74	-0.0278319	-0.00574063	-0.00234517	-0.00844751	-0.00239485	0.0094172	0.000204173	-0.0103422	-0.000301573	-0.000408778	-0.000653827	0.00126621	-4.49152e-05	-0.00366343	0.0013923	-5.58734e-05	-0.00082664	0.0089746	-1.28329e-05	0.000324572	0.00819475	-0.0223675
	75-79	-0.0413449	0	0	0	0	0	0	0	0	0	0	0	0	0	0	0	0	0	0	0	0	-0.0413449
	80-84	-0.105188	0	0	0	0	0	0	0	0	0	0	0	0	0	0	0	0	0	0	0	0	-0.105188
	≥85	0.0623302	0	0	0	0	0	0	0	0	0	0	0	0	0	0	0	0	0	0	0	0	0.0623302
	Total	3.3825	0.0603026	0.0558141	0.0779742	0.0245099	-0.15494	0.00891688	0.0781164	0.0618647	0.0624495	0.893571	0.0388276	-0.0118946	0.0308097	0.0391878	0.009264	0.115554	-0.0182532	0.918392	0.031652	0.0771065	0.983276
Iran vs. Qatar	<1	1.52198	0.00902371	0.00248479	0.00457725	0.00156934	0.0117701	0.0018309	0.0036618	0.00431569	0.0184709	0.0517883	0.000915449	-0.0108919	0.00160052	0.00353102	0.00536192	0.0252714	-0.00670694	1.26551	0.0162165	0.0212424	0.0904398
	1-4	0.263225	-0.000842761	0.00107927	0.00311789	0.00143902	-0.00696195	0.0019187	0.00263821	0.00431707	0.00899391	0.0913415	0.00119919	0.00107927	0.00323781	0.00215854	0.00167886	0.00671545	0.00359756	0.0328511	0.000476345	0.0116288	0.0915613
	5-9	0.126246	0.00500703	0.00104798	0.000698655	0.000582212	0.00314395	0.00116442	0.00151375	0.00128087	0.00360972	0.0460642	0.00046577	0.000232885	-0.00460904	-0.00495837	-0.00565702	0.00675366	0.00139731	0.00582212	0.00442481	0.0085003	0.0497609
	10-14	0.141023	0.00401513	0.000557657	0.00189603	0.000446125	0.0039036	0.000892251	0.00144991	0.00167297	0.00267675	0.0696589	0.000334594	0.000111531	-0.00552883	0.00133838	0.000334594	0.00446125	0.00111531	0.00345747	0.00323441	-0.0113445	0.056339
	15-19	0.277919	0.00479162	0.000670611	0.00210764	0.00124542	0.00469582	0.00143702	0.00143702	0.0129332	0.00210764	0.140992	0.000958016	9.58016e-05	0.00124542	0.00229924	0.000766413	0.00967596	0.00105382	0.00306565	0.000288944	-0.015129	0.10118
	20-24	0.423977	0.0060251	0.00156927	0.00395728	0.00177395	0.00742638	0.0016375	0.00209934	0.0210145	0.00177395	0.252335	0.00197864	0	0.0021151	0.00187889	0.000886977	0.00871755	-0.00141186	0.00150104	0.00399399	0.00411468	0.10059
	25-29	0.335304	0.00627558	0.00123907	0.00363559	0.00197489	0.0113434	0.00175047	0.0039049	0.0179535	0.00230268	0.181758	0.00152605	8.97677e-05	0.00070046	0.00316907	0.000718142	0.00824095	0.000431156	0.000852794	0.00300314	-0.000675983	0.0851107
	30-34	0.286176	0.00600628	0.00270856	0.00207041	0.002566	0.0189432	0.00160375	0.00471993	0.0167859	0.00520328	0.128076	0.0019245	3.56389e-05	0.00161935	0.00532579	0.000122512	0.00972943	0.00089877	0.000534584	0.00320305	0.00406174	0.0700373
	35-39	0.248067	0.00603121	0.00140709	0.0050539	0.0035401	0.0207044	0.00171134	0.00788916	0.0154446	0.00694137	0.0998591	0.00237077	0.000138827	0.00185017	0.00461342	0.00108662	0.00677595	0.000843669	0.000416482	0.00272595	0.002953	0.0557104
	40-44	0.260489	0.00911032	0.00598604	0.00510708	0.00290889	0.0345092	0.00240378	0.00851159	0.0123413	0.00695403	0.0823236	0.00520497	6.54713e-05	0.00299302	0.00510218	0.00160405	0.00808112	0.000551921	0.000196414	0.00334853	0.00586459	0.057321
	45-49	0.243482	0.00502014	0.00658438	0.00923287	0.00292375	0.0519444	0.00330233	0.014747	0.00791467	0.00526852	0.0496561	0.00562916	2.7292e-05	0.00466693	0.00600774	0.00131118	0.00731659	0.000166089	0.00013646	0.00390509	0.00824335	0.0494778
	50-54	0.295275	0.0203274	0.00911686	0.0148402	0.00397251	0.0741094	0.000184886	0.0203959	0.00482413	0.00516708	0.0418686	0.0109553	4.57264e-05	0.00621879	0.006135	0.00111078	0.00474418	0.00116602	0.000160042	0.00409251	0.00732005	0.0585197
	55-59	0.268211	0.0147421	0.0129876	0.0176182	0.00579388	0.0670969	0.00132476	0.0190448	0.00276526	0.00214775	0.0277814	0.0123925	1.64599e-05	0.00669737	0.00689978	0.000459073	0.00487829	0.000174369	8.22995e-05	0.00226966	0.00479599	0.0582422
	60-64	0.190481	0.0180398	0.0150511	0.0125368	0.00353331	0.042236	0.0018916	0.0166702	0.00146055	0.00300076	0.017677	0.00670594	1.13221e-05	0.00637474	0.00569583	0.00166435	0.00116984	0.000996344	7.92546e-05	0.00252523	0.00389725	0.0292635
	65-69	0.0684943	0.00919105	0.00127555	0.00419029	0.00155038	0.0188512	0.000493891	0.00690471	0.000440453	0.000319758	0.00434829	0.00218332	1.02431e-05	0.00289222	0.00044567	0.000686287	0.000595644	-1.68143e-05	1.02431e-05	0.00079239	0.00168798	0.0116415
	70-74	-0.0370319	-0.00846609	0.00110902	-0.00388198	-0.00155523	-0.0155313	-0.000246374	-0.00392518	0.000344686	-0.000764683	-0.00115942	-0.00143248	-2.58589e-05	-0.0017783	-0.000124765	0.00151173	0.00103489	0.000215391	-7.38825e-06	-0.000353503	0.000747883	-0.00274299
	75-79	-0.142393	0	0	0	0	0	0	0	0	0	0	0	0	0	0	0	0	0	0	0	0	-0.142393
	80-84	-0.292266	0	0	0	0	0	0	0	0	0	0	0	0	0	0	0	0	0	0	0	0	-0.292266
	≥85	-0.0128223	0	0	0	0	0	0	0	0	0	0	0	0	0	0	0	0	0	0	0	0	-0.0128223
	Total	4.46584	0.114298	0.0648749	0.0867581	0.0342646	0.348185	0.0233012	0.111663	0.125809	0.0741735	1.28437	0.0533117	-0.00895748	0.0302957	0.0495174	0.0136465	0.114162	0.00447212	1.31467	0.0541471	0.0579086	0.51497
Iran vs. Turkey	<1	0.429374	0.00771391	0.00212412	0.00379397	0.00122267	0.0100616	0.00132738	0.00289252	0.00368926	0.0133738	0.024418	0.00078257	-0.01858	-0.000334557	0.00278072	0.00375146	0.0235858	-0.0102473	0.230856	0.00482774	0.0166208	0.104713
	1-4	0.0719877	0.00448742	0.000586725	0.00266257	0.00100559	0.00491552	0.00119193	0.00147143	0.003575	0.00209825	0.0640513	0.00102407	-0.00086466	-0.00181246	0.00117345	0.000763824	0.00071075	-0.00976698	0.00642585	-0.00622048	-0.00484674	-0.000644642
	5-9	0.062012	0.00160861	0.00049765	0.000494242	0.00039562	0.00149295	0.000693756	0.000892134	0.000792377	0.00169247	0.0477044	0.000199515	-9.52124e-05	-8.27142e-05	0.000206332	0.000296999	0.00396529	-0.00183858	0.00161657	-0.00200401	0.000375398	0.00310817
	10-14	0.0558943	0.00123905	-4.3131e-05	0.00150511	-5.15333e-05	0.00148607	0.000322645	0.000705225	0.0010626	0.00173421	0.0381707	-0.000145078	-7.674e-05	0.000160762	0.000185969	0.000110349	0.00203893	-0.00170396	0.00179303	-0.00145918	0.00275032	0.00610899
	15-19	0.212964	0.00469233	1.83641e-05	0.00141133	0.000226106	0.00468011	0.000855358	-0.000488652	0.005615	0.00120972	0.154946	0.000256636	-5.4977e-05	-0.000513099	0.000360565	0.00029939	0.0052666	-0.00235196	0.00153356	-0.000250207	-0.000207281	0.0354591
	20-24	0.25212	0.00362992	0.00058393	0.00288548	0.000285332	0.0057173	0.000756185	0.000818419	0.0075689	0.000984214	0.178882	0.000627376	-5.82402e-05	9.82821e-05	-0.000434215	0.000200906	0.0050055	-0.000818767	0.000236954	0.000770631	-0.0016009	0.0459805
	25-29	0.173652	0.0029803	0.00116938	0.00244258	-3.98451e-05	0.00683436	0.000449603	2.77674e-05	0.00772703	0.00112372	0.0993375	-0.000161261	7.21229e-05	0.000401763	-0.000580916	5.07468e-05	0.00512058	-0.000962757	1.54121e-05	-0.000818661	-0.000130587	0.0485934
	30-34	0.142601	0.00180149	0.00116937	0.00293795	0.000392856	0.00669221	-0.000105151	-0.000667793	0.00928219	0.00349957	0.0666838	-0.000960445	2.80151e-05	0.000623241	-0.000154623	3.22331e-07	0.00480572	-0.00111337	8.79974e-05	-3.662e-05	0.00169042	0.0459443
	35-39	0.123551	0.00074958	0.00081674	0.00403206	0.000543541	0.00319535	-0.000607299	-0.000851994	0.00955016	0.00457273	0.0530913	-0.00296522	7.68542e-05	5.3572e-05	-0.000438352	0.000404696	0.00364995	-0.000948934	8.45584e-05	0.00115264	0.00150593	0.0458828
	40-44	0.0885308	-0.000105047	0.0020386	0.00486539	-0.000245562	0.00314989	-0.000345561	-0.00200214	0.00779849	0.00435897	0.0377793	-0.00731353	2.41922e-05	-0.00031902	-0.00104828	0.000317875	0.00274106	-0.00140327	8.80804e-07	0.000618898	3.69938e-05	0.0375826
	45-49	0.0313268	-0.00301208	0.00100988	0.00633271	0.000133584	-0.000920429	-0.00176231	-0.00185426	0.00452486	0.00272056	0.0220138	-0.0170222	-3.69013e-07	-0.00268783	-0.00162577	-0.000120852	0.000177312	-0.00181035	-0.000136941	0.000821723	-0.000561972	0.0251078
	50-54	0.00271667	-0.000120951	0.00332522	0.00860917	0.00097683	-0.000699135	-0.00179907	-0.002899	0.00272242	0.00185236	0.0158293	-0.0326975	-1.99253e-05	-0.00500608	-0.00206751	-0.000118823	-0.000706629	-0.00230356	-5.75245e-05	0.000366356	-0.00116463	0.0186954
	55-59	-0.0234437	-0.000324671	0.00301994	0.00829421	0.000751563	-0.00370423	-0.00109669	-0.00110725	0.00134481	0.00156014	0.00854572	-0.0353272	9.09833e-07	-0.00742705	-0.00220447	-3.98152e-05	-0.00101251	-0.00219294	-4.25019e-05	0.000671931	-0.00180908	0.00865553
	60-64	-0.0184087	-5.10596e-05	0.00218863	0.00372515	0.000439275	-0.00264753	-0.000350919	-0.000772714	0.000450478	0.000675433	0.00297479	-0.0169306	-2.15107e-06	-0.00540067	-0.00141011	1.44226e-05	-0.000929534	-0.00114058	-1.79577e-05	0.000252432	-0.00123129	0.00175585
	65-69	0.0183119	0.000710983	-0.00139891	-0.0025637	-0.000182695	0.00256531	8.79028e-05	-0.000105213	-0.000221785	-0.000294302	-0.0013118	0.0110602	-3.44223e-06	0.00559513	0.000920857	0.000136325	0.000874507	0.000956816	3.43881e-05	-6.2268e-05	0.00107514	0.000438471
	70-74	0.0861628	0.00534133	-0.00496238	-0.0105492	-0.00112497	0.0130204	0.000520646	-0.000212843	-0.000384977	-0.00103601	-0.00458291	0.0331089	-4.54866e-05	0.0289839	0.00367416	0.000824995	0.00498641	0.00447887	0.000102274	-0.000106438	0.00627307	0.00785307
	75-79	0.136291	0	0	0	0	0	0	0	0	0	0	0	0	0	0	0	0	0	0	0	0	0.136291
	80-84	0.144138	0	0	0	0	0	0	0	0	0	0	0	0	0	0	0	0	0	0	0	0	0.144138
	≥85	0.297713	0	0	0	0	0	0	0	0	0	0	0	0	0	0	0	0	0	0	0	0	0.297713
	Total	2.28749	0.0313411	0.0121441	0.0408791	0.00472836	0.0558397	0.000138406	-0.00415436	0.0650968	0.0401259	0.808534	-0.0664638	-0.0195991	0.0123331	-0.000662178	0.00689282	0.0602797	-0.0331676	0.242532	-0.00147551	0.0187756	1.01338
		_B	Treatable & preventable cause
		_P	Preventable cause
		_T	Treatable cause

## Sheet: Table A4
		Age_contribution	Cerebrovascular diseases_B	Diabetes mellitus_B	Hypertensive diseases_B	Other causes_B	Ischaemic heart diseases	Alcohol-related deaths_P	Cancer_P (excluding lung cancer)	Drug-related deaths_P	Infectious diseases_P	Injuries_P	Lung cancer_P	Other causes_P	Diseases of the respiratory system_P	Cancer_T	Diseases of the digestive system_T	Diseases of the genitourinary system_T	Infectious diseases_T	Pregnancy,childbirth and perinatal period_T	Other causes_T	Diseases of the respiratory system_T	Non-avoidable causes
Iran vs. Kuwait
	<1	1.41757	0.0118615	0.00276227	0.00487459	0.00162486	0.012349	0.00211232	0.00211232	0.00292476	0.0224231	0.043769	0.000324973	-0.00643929	0.00410669	0.00406216	0.00166939	0.0365594	-0.000634309	1.11392	0.00837587	0.0483632	0.10045
	1-4	0.269802	0.00613949	0.00284513	0.00194667	0.00104821	0.00449231	0.00134769	0.00284513	0.00389334	0.00958359	0.0663239	0.000449231	0.00119795	0.00402822	0.0023959	0.000748718	0.0115303	-0.00573484	0.0373468	0.00582514	0.00801186	0.103537
	5-9	0.147786	0.00464395	0.00101586	0.00130611	0.000290247	0.00348297	0.00145124	0.000870741	0.00145124	0.00406346	0.0429767	0.000580494	0.000580494	-0.00391499	0.00130611	0.000435371	0.00464395	0.000725618	0.00348631	-0.00558224	0.00885254	0.0751198
	10-14	0.0631087	0.00224029	0.0016707	0.00208837	0.000278449	-0.00248065	0.000556898	0.000696123	0.00334139	0.00278449	0.0242509	0.000417674	0.000139225	0.00250604	0.00208837	0.000556898	0.00668278	-0.00235412	0.00361984	0.00098727	-0.00731542	0.0203531
	15-19	0.145252	0.0055941	0.0020234	0.00273754	0.00107121	0.0004668	-0.00214707	0.00178535	0.00952188	0.0020234	0.0695637	0.000833164	0.000238047	0.00190438	0.00261852	0.000595117	0.00678434	-0.00858363	0.0035707	-0.00548902	0.00714141	0.0429982
	20-24	0.124304	0.00303995	0.00184371	0.00276557	0.00175991	-0.00143961	0.00100566	-0.00154638	0.003878	0.00150849	0.0386445	0.00150849	0.00016761	-0.000647481	-0.000708326	0.000838052	0.00687202	-0.00389292	0.00245331	0.00335221	-0.00367939	0.0665803
	25-29	0.133691	0.0040981	0.00240739	0.00410351	-0.000995645	0.00151037	0.000875415	0.00399408	0.00388465	0.00273567	0.0389851	0.00153198	5.47134e-05	0.0016414	0.00508295	-0.000661963	0.0065109	-0.00621503	0.0044865	0.0016306	0.0012422	0.0567885
	30-34	0.105232	0.00222146	0.00220255	0.00370028	0.000138455	0.000490924	0.00127748	0.00489596	0.00269341	0.00264306	0.031484	-0.000465656	4.4051e-05	-0.00125857	0.00429191	0.000616714	0.0042352	-0.00200744	0.00322202	0.0019949	-0.000717358	0.043529
	35-39	0.0998576	0.00358183	0.00337288	0.00354567	0.000433252	0.00181045	0.000567321	0.00507484	0.00074011	0.00109336	0.0145286	0.00306858	0	0.00140278	0.0154926	-2.55785e-06	0.0049974	-0.000838015	-0.00207568	0.00289067	-0.000938478	0.041112
	40-44	0.116334	0.00297965	0.00444182	0.00608365	0.00158276	0.00697084	0.000136301	0.00770111	0.00178681	0.00212715	0.0151998	0.00172774	0	0.00174426	0.0189428	0.00026393	0.00464586	-0.00495937	0.000221387	0.000715377	0.00207675	0.0419453
	45-49	0.0921892	0.00062966	0.0104368	0.00695789	0.00164224	0.00111015	0.00156033	0.0106887	0.00148941	0.00180857	0.00950616	0.00245787	7.09241e-05	0.00159946	0.00933735	-0.000276371	0.00330896	-0.00716217	0.000425545	0.00161044	-0.00544168	0.0404289
	50-54	0.115046	0.00928469	0.0174033	0.00866564	0.00236008	0.0161898	0.00146574	0.0134114	0.000342479	0.00103048	0.00971691	-0.0020792	5.9826e-05	0.00167209	-0.00572654	0.00116661	0.00307496	-0.0050809	0.000179478	0.000741742	-0.000879642	0.0420475
	55-59	0.066222	0.0111323	0.0137283	0.00838153	0.00440296	0.0148197	-0.00183	0.00853563	0.000660444	-0.00224828	0.00948393	0.00347612	6.60444e-05	0.000922956	-0.00949189	0.000725933	0.00318937	-0.0158838	6.60444e-05	-0.00240405	-0.00225161	0.0207403
	60-64	0.0525098	0.0137683	0.0204071	0.0108402	0.00305814	0.014843	-0.0023313	0.00705269	0.00041376	0.00208472	0.00797821	0.00349711	4.77416e-05	0.00240567	-0.0173944	0.00080499	0.0039613	-0.0100454	9.54832e-05	-0.00398759	-0.0054118	0.000421918
	65-69	-0.0180626	0.00407111	0.00259574	0.0058196	0.000200881	-0.00258661	6.0621e-05	0.0052888	0.000212371	0.000480344	0.00140049	-0.00145014	1.76976e-05	0.000903765	-0.00997721	-0.000452609	0.000544663	-0.0152294	1.76976e-05	-0.00233502	-0.0113954	0.00375004
	70-74	3.72596e-06	-1.73278e-06	-2.60052e-07	-2.9773e-06	-4.62559e-07	-2.69674e-06	1.49133e-07	-8.39211e-07	-3.10192e-08	4.03952e-08	-3.55523e-07	-3.51434e-07	-1.99409e-08	-5.26642e-07	2.25522e-06	3.06616e-07	-4.12959e-07	4.562e-06	1.1317e-07	1.1259e-06	4.25336e-06	1.58633e-06
	75-79	-0.00952496	0	0	0	0	0	0	0	0	0	0	0	0	0	0	0	0	0	0	0	0	-0.00952496
	80-84	-0.0442526	0	0	0	0	0	0	0	0	0	0	0	0	0	0	0	0	0	0	0	0	-0.0442526
	≥85	0.418543	0	0	0	0	0	0	0	0	0	0	0	0	0	0	0	0	0	0	0	0	0.418543
	Total	3.29561	0.0852847	0.0891567	0.0738138	0.0188956	0.0720266	0.0061088	0.0734057	0.037234	0.0541417	0.423812	0.0158781	-0.00375499	0.0190161	0.0223226	0.00702853	0.107541	-0.0878912	1.17103	0.00832742	0.0376614	1.06457
Iran vs. Qatar	<1	1.38094	0.0116952	0.00272355	0.00480627	0.00160209	-0.0042761	0.00208272	-0.00614327	0.00288376	0.0138828	0.044908	0.000320418	0.00362947	0.00769003	0.00400522	0.00528689	0.036047	-0.0107398	1.12444	0.0155403	0.0530787	0.067469
	1-4	0.252519	0.00606182	0.00280914	0.00192204	0.00103495	0.00443548	0.00133064	0.00280914	0.00384408	0.00946236	0.0530612	0.000443548	0.0011828	-0.000696561	0.00236559	0.000739247	0.00359107	-0.0040971	0.0400047	0.00887096	0.0157147	0.0976295
	5-9	0.114836	-0.00289268	0.00100609	0.00129355	0.000287456	0.00344947	0.00143728	0.000862367	0.00143728	0.00402438	0.0554245	0.000574911	0.000574911	0.00201219	0.00129355	0.000431183	0.00459929	0.000718639	0.0093423	-0.00418623	-0.0137085	0.046854
	10-14	0.114268	0.00539652	0.00166047	0.00207558	0.000276745	0.00387442	0.000553489	0.000691862	0.00332094	-0.00535271	0.0165908	0.000415117	0.000138372	0.0024907	0.00207558	0.000553489	-0.00147829	0.000830234	0.00359768	-0.00396899	-0.00766124	0.088187
	15-19	0.134352	0.00558243	0.00201918	0.00273183	0.00106898	0.0066514	0.0009502	0.00178163	0.009502	0.00201918	0.0284216	0.000831425	0.00023755	0.0019004	0.00261305	0.000593875	0.00677018	0.00071265	0.00356325	0.0038008	-0.0116059	0.0642066
	20-24	0.144342	-0.000589306	0.00184863	0.00277295	-0.00420254	0.00554589	0.00100834	0.00310906	0.00621812	0.00151252	0.063519	0.00151252	0.000168057	0.00168057	0.00394935	0.000840287	0.00689035	0.000756258	0.00478963	-0.00260599	-0.00630436	0.0519231
	25-29	0.137384	0.00254643	0.00242745	0.00413769	-0.00142576	0.00617895	0.000882707	0.00402735	0.00391701	8.64174e-06	0.0464113	0.00154474	5.51692e-05	0.00165508	0.00628929	0.000496523	0.00656514	0.0007172	0.00177406	-0.00152745	0.00199473	0.0487078
	30-34	0.117808	0.00518773	0.00223609	0.00375663	-0.00108834	0.00390549	0.00129693	0.00153524	0.00150553	0.000476927	0.0306782	0.0024597	4.47218e-05	0.00165471	0.00751294	0.000626105	0.00527717	-0.00131194	0.00424857	-0.0026389	0.00195275	0.0484918
	35-39	0.0918403	0.0037489	0.00435343	0.00543057	-0.00217536	0.0126564	0.00148107	0.00658693	0.0025582	-0.000190065	0.0192936	-0.00127774	0	-0.000773515	0.00718635	0.000897615	0.00511641	-0.0056866	-0.0011431	-0.000559652	0.00313111	0.0312057
	40-44	0.13957	0.00189122	-0.00356818	0.00629593	0.00250957	0.011985	0.00101263	0.0123277	0.00184915	0.00220137	0.0266021	0.00192571	0	0.00180513	0.00877859	0.00114471	0.00320251	0.000968604	0.00110069	0.00422664	0.000681447	0.0526299
	45-49	0.123825	0.00411884	0.0135124	0.00349256	-0.00123493	0.0256815	0.00163787	0.0118713	0.00156342	-0.000859425	0.00771981	-0.00865237	7.44487e-05	-0.000226611	0.00398105	0.00141453	0.00327248	0.00100506	0.000446692	0.00234187	0.00155689	0.0511071
	50-54	0.160156	0.0179493	0.0163634	0.0147635	0.00435539	0.0342653	-0.00139376	0.0111754	0.001281	0.00201757	0.0193264	0.00395441	6.40499e-05	0.00361882	0.00516461	0.00124897	0.00398643	-0.00200223	0.00019215	0.00445147	0.000447	0.0189272
	55-59	0.114178	0.0122935	0.00294531	0.0134059	0.0048556	0.0378196	-0.000398386	0.00159128	0.00072834	0.00213646	-0.00312859	0.00153392	7.2834e-05	0.00378737	-0.00695131	-0.00127239	0.00214087	0.000946842	7.2834e-05	0.00173808	0.00467572	0.0351842
	60-64	0.079737	0.0126456	0.0159969	-0.00281881	0.00522775	0.0481105	-0.000688811	0.00485014	0.000480288	-0.00964552	0.0126168	0.00657625	5.54178e-05	0.00447037	-0.0119233	-0.00124299	-0.0123216	0.00092363	0.000110836	-0.00143304	-0.00106891	0.00881545
	65-69	0.0211987	0.0216324	0.0166388	0.00648884	0.00380272	0.0256466	-0.000741978	0.00166276	0.000279099	0.00122106	0.00655882	-0.000600144	2.32582e-05	0.000955873	-0.0260266	0.00117454	-0.0147042	-0.00196304	2.32582e-05	0.00341896	0.00107445	-0.0253668
	70-74	-0.00164016	0.00463375	-0.000685149	-0.00125769	-0.000303945	0.00603511	0.000377043	0.00126665	3.45007e-05	-0.000250546	0.000732723	0.000456718	2.2179e-05	0.000515862	-0.0011632	0.000337614	-0.00764691	-0.000393477	9.85734e-06	0.000170855	0.000558572	-0.00509067
	75-79	-0.105579	0	0	0	0	0	0	0	0	0	0	0	0	0	0	0	0	0	0	0	0	-0.105579
	80-84	-0.278139	0	0	0	0	0	0	0	0	0	0	0	0	0	0	0	0	0	0	0	0	-0.278139
	≥85	-1.26167	0	0	0	0	0	0	0	0	0	0	0	0	0	0	0	0	0	0	0	0	-1.26167
	Total	1.47993	0.111902	0.0822876	0.0692973	0.0145904	0.231965	0.010828	0.0600055	0.0414027	0.022665	0.428736	0.0120191	0.00634323	0.0325404	0.00915079	0.0132702	0.051308	-0.0186151	1.19258	0.0276396	0.0445171	-0.964503
Iran vs. Turkey	<1	0.475194	0.0106034	0.00238411	0.00432918	0.00117731	0.0112117	0.00178562	0.00162617	0.00253373	0.00422428	0.0313144	0.000299242	-0.0410684	0.000165979	0.00342162	0.00382134	0.0282434	-0.0105817	0.31185	0.00574345	0.021246	0.0808634
	1-4	0.067789	0.00521027	0.00217173	0.0017955	0.000514346	0.00414346	0.000639756	0.00141763	0.00313854	0.000695072	0.0576682	0.000414346	-0.00145903	0.00255738	0.00205903	-0.000214347	0.00550699	-0.0113275	0.0106065	-0.00739842	-0.00458408	-0.00576635
	5-9	0.0678397	0.00175963	0.000140176	0.000938752	0.000134866	0.00214936	0.00107256	0.000802824	0.00133804	0.00241909	0.0338938	0.000535216	0.000269732	-0.000117875	0.00080601	3.18578e-06	0.00189237	-0.00410969	0.004715	-0.00209945	0.00086123	0.0204348
	10-14	0.0701542	0.00277006	0.00106937	0.00180699	-0.00056637	0.00218169	0.000395647	0.000523951	0.00237388	0.00162553	0.028816	-8.53613e-05	-0.000224401	0.000898651	0.00133672	-7.46257e-05	0.00345452	-0.00263966	0.000396695	-3.06353e-05	0.00289941	0.0232262
	15-19	0.112869	0.00260602	0.00139204	0.00252128	0.000703681	0.003404	0.000499758	0.000418382	0.00688362	0.00139204	0.0566904	0.00010723	3.0637e-05	0.000528003	0.00128003	0.000170895	0.00351362	-0.00160553	8.23454e-05	-0.000452832	-0.000495426	0.0331991
	20-24	0.102021	0.00082792	0.000875147	0.00213435	0.000715857	0.00278977	0.000432536	0.000717429	0.00455707	0.00105962	0.0506569	0.000155824	-1.0074e-05	-0.00010074	0.00107788	0.00044261	0.00418812	-0.00160644	-0.00242336	-0.00102311	-9.09888e-05	0.0366447
	25-29	0.076049	0.00196424	0.000371624	0.00349995	0.000320526	0.00235982	0.000327373	-0.000215953	0.00275303	0.00203771	0.0312718	0.00024889	-1.79091e-05	0.000417711	-0.00129129	0.000111671	0.00366693	-0.00268849	-0.00371958	6.59565e-06	-0.00133554	0.0359599
	30-34	0.0624697	-0.000531094	0.000568603	0.00296705	-0.000873453	0.00256969	0.000311481	-0.000328076	0.00244196	0.00183469	0.0235233	0.000501611	4.04506e-05	0.000473539	-0.000626038	0.000297063	0.00202686	-0.00156035	-0.00245754	-0.000277032	-0.00113836	0.0327053
	35-39	0.0419332	-0.00180007	0.00174069	0.00424621	-0.0012048	0.00336339	0.000181404	-0.000753127	0.00171827	0.001192	0.0179998	-0.00114956	-0.000132088	-0.000299077	-0.000103381	1.12092e-05	0.00132313	-0.00153366	-0.002526	6.58114e-05	-0.00116173	0.0207548
	40-44	0.0278876	-0.00154193	0.00175038	0.00414295	-0.00111127	0.00320727	-0.000189837	-6.49868e-05	0.00114801	0.00134709	0.0152657	-0.00228102	-0.000112222	-0.000836088	-0.00132233	3.91217e-05	0.000530771	-0.00243579	-0.000710533	-0.00101518	-0.00164037	0.0137178
	45-49	0.0179186	-0.00342994	0.00488835	0.00559717	-0.000470627	0.00415677	0.000126082	-0.000391818	0.000826063	0.00101732	0.0104749	-0.00478029	6.46663e-05	-0.00189055	-0.00213883	-0.000300635	-0.000480264	-0.00311647	0.000122033	7.98346e-06	-0.00276651	0.0104032
	50-54	0.0178196	-0.000580614	0.00845446	0.00907951	-0.000196943	0.00620919	-0.000489132	0.00110105	0.000881087	0.000664024	0.00886377	-0.00721225	3.15476e-05	-0.00382287	-0.00165232	-0.000396734	-0.00102268	-0.003438	4.91635e-05	-0.000752221	-0.00280742	0.00485695
	55-59	0.016626	-0.000368019	0.0102734	0.0110503	0.00053963	0.00526012	0.000202365	0.00272572	0.000487077	0.000794009	0.00702035	-0.00678327	5.94662e-05	-0.00488696	-0.00272518	-0.000421575	-0.00236087	-0.00347654	-0.000119842	0.00045845	-0.00298852	0.00188586
	60-64	0.0313693	0.00136324	0.0123065	0.0126442	0.00121849	0.00851274	-0.000605027	0.00454973	0.00028859	0.000845104	0.00421964	-0.00541854	8.90674e-06	-0.00609079	-0.00180661	-0.000104403	-0.00278139	-0.00293353	-3.78178e-05	0.000505608	-0.00235571	0.00704039
	65-69	0.0112119	0.000469939	0.00634703	0.00762304	0.0010831	0.00467604	-0.000259992	0.00333291	0.000151555	9.79894e-05	0.00144761	-0.00212611	-8.70971e-07	-0.00497995	-0.00137442	-0.000360158	-0.00225327	-0.00203553	-5.31311e-05	0.000185528	-0.00221495	0.00145553
	70-74	-0.000168459	0.000225617	-0.000924797	-0.00131586	-0.000214264	-0.00064157	6.11078e-05	-0.000465371	-1.17922e-05	-5.12802e-05	-0.000183136	0.000182752	-5.50817e-06	0.00109134	0.000242471	4.90769e-05	0.000464395	0.000380508	1.63993e-05	-3.02037e-05	0.000519105	0.000442557
	75-79	-0.00597312	0	0	0	0	0	0	0	0	0	0	0	0	0	0	0	0	0	0	0	0	-0.00597312
	80-84	-0.0393747	0	0	0	0	0	0	0	0	0	0	0	0	0	0	0	0	0	0	0	0	-0.0393747
	≥85	-0.0950766	0	0	0	0	0	0	0	0	0	0	0	0	0	0	0	0	0	0	0	0	-0.0950766
	Total	1.05856	0.0195487	0.0538088	0.0730605	0.00177008	0.0655535	0.0044917	0.0149965	0.0315087	0.0211943	0.378943	-0.0273913	-0.0425251	-0.0168923	-0.00281665	0.00307369	0.0459126	-0.0547084	0.31579	-0.00610567	0.00194616	0.1774
		_B	Treatable & preventable cause
		_P	Preventable cause
		_T	Treatable cause

## Sheet: Table A5
			Life expectancy																										Lifespan inequality (measured by standard deviation)
			Age_contribution	Cerebrovascular diseases_B	Diabetes mellitus_B	Hypertensive diseases_B	Other causes_B	Ischaemic heart diseases	Alcohol-related deaths_P	Cancer_P (excluding lung cancer)	Drug-related deaths_P	Infectious diseases_P	Injuries_P	Lung cancer_P	Other causes_P	Diseases of the respiratory system_P	Cancer_T	Diseases of the digestive system_T	Diseases of the genitourinary system_T	Infectious diseases_T	Pregnancy,childbirth and perinatal period_T	Other causes_T	Diseases of the respiratory system_T	Non-avoidable causes					Age_contribution	Cerebrovascular diseases_B	Diabetes mellitus_B	Hypertensive diseases_B	Other causes_B	Ischaemic heart diseases	Alcohol-related deaths_P	Cancer_P (excluding lung cancer)	Drug-related deaths_P	Infectious diseases_P	Injuries_P	Lung cancer_P	Other causes_P	Diseases of the respiratory system_P	Cancer_T	Diseases of the digestive system_T	Diseases of the genitourinary system_T	Infectious diseases_T	Pregnancy,childbirth and perinatal period_T	Other causes_T	Diseases of the respiratory system_T
	Iran vs. Kuwait																										Iran vs. Kuwait
Iran	75	<1	-0.647348	-0.00462713	-0.00127414	-0.00234709	-0.000804718	-0.00603539	0.00054534	-0.000393498	-0.00221298	-0.0129426	-0.0221032	-0.000469419	0.00704512	-0.00280765	-0.00181062	-0.00274945	-0.0164297	0.0048992	-0.508624	-0.00831542	-0.0228142	-0.0430769		Iran	19.3	<1	1.30159	0.00930354	0.00256185	0.00471919	0.00161801	0.0121351	-0.00109649	0.000791187	0.00444952	0.026023	0.0444418	0.000943838	-0.0141653	0.00564521	0.00364052	0.00552819	0.0330343	-0.00985058	1.02266	0.0167194	0.0458715
Kuwait	80.1	1-4	-0.057294	-0.00236893	-0.000463486	-0.00133896	-0.000617982	-0.00247193	0.000895643	0.000586652	-0.00185395	-0.00214277	-0.0176769	-0.000514985	-0.000463486	0.00204878	-0.000926973	-0.000720979	-0.00288392	0.0036139	0.00106599	-0.0012158	-0.00256592	-0.027278		Kuwait	16.9	1-4	0.111297	0.00460178	0.000900349	0.00260101	0.00120047	0.00480186	-0.00173984	-0.0011396	0.0036014	0.00416245	0.0343384	0.00100039	0.000900349	-0.00397987	0.0018007	0.00140054	0.00560217	-0.00702021	-0.00207075	0.00236175	0.00498444
Qatar	75.9	5-9	-0.0785542	-0.00190297	-0.000733303	-0.000488868	-0.00040739	0.00260185	-0.000814781	-0.00105921	0.000704329	-0.00252582	-0.0377444	-0.000325912	-0.000162956	0.000541372	-0.000814781	-0.000325912	-0.00472573	0.00062285	0.00232845	-0.00149558	-0.0059479	-0.0258775		Qatar	14	5-9	0.141335	0.00342383	0.00131936	0.000879575	0.000732979	-0.00468127	0.00146596	0.00190575	-0.00126723	0.00454447	0.0679099	0.000586383	0.000293192	-0.00097404	0.00146596	0.000586383	0.00850256	-0.00112064	-0.00418935	0.00269086	0.0107015
Turkey	75.1	10-14	-0.0688649	-0.00111501	-0.000381301	-0.00129642	-0.000305041	-0.00103875	-0.000610082	-0.000991383	-0.0011439	-0.00183024	-0.0320407	-0.000228781	-7.62602e-05	-0.000686342	-0.000915122	-0.000228781	-0.00305041	-0.000762602	-0.00236407	-0.000581188	0.000878175	-0.0200967		Turkey	17.7	10-14	0.113989	0.00184563	0.000631151	0.00214591	0.000504921	0.0017194	0.00100984	0.00164099	0.00189345	0.00302952	0.0530355	0.000378691	0.00012623	0.00113607	0.00151476	0.000378691	0.00504921	0.0012623	0.00391314	0.000962016	-0.0014536
		15-19	-0.203952	-0.00600713	-0.000429081	-0.00134854	-0.000796864	0.00770309	-0.000919458	-0.000919458	-0.00407546	-0.000298622	-0.111486	-0.000612972	-6.12972e-05	-0.000796864	-0.000421216	0.00055954	-0.0051411	-0.000674269	0.000138324	-0.00102632	-0.000826703	-0.0765114				15-19	0.30808	0.00907405	0.000648147	0.00203703	0.0012037	-0.0116359	0.00138889	0.00138889	0.00615617	0.000451082	0.168406	0.000925924	9.25924e-05	0.0012037	0.000636267	-0.000845211	0.00776588	0.00101852	-0.000208944	0.00155031	0.00124877
		20-24	-0.204642	-0.00365129	-0.00101554	-0.00256094	-0.000392888	0.0129748	-0.0010597	-0.00203109	-0.00831364	-0.000392888	-0.115298	-0.00128047	0	-0.00136878	-0.00256094	0.000181116	-0.00631404	-0.000348734	-0.000971391	-0.00166436	0.00211574	-0.0706882				20-24	0.279377	0.00498476	0.00138643	0.0034962	0.000536372	-0.0177133	0.0014467	0.00277285	0.0113498	0.000536372	0.157406	0.0017481	0	0.00186866	0.0034962	-0.00024726	0.00861995	0.000476092	0.00132615	0.00227219	-0.00288841
		25-29	-0.171343	-0.00351531	-0.00165926	-0.0026353	-0.00143152	0.015994	0.000389631	-0.00227768	-0.00472144	-0.00149685	-0.0838239	-0.00110618	-6.50692e-05	-0.00126885	-0.0019526	-0.000520554	-0.00618184	3.20117e-05	-0.000618157	0.00165691	0.000518201	-0.0766588				25-29	0.208896	0.00428576	0.00202293	0.00321288	0.00174527	-0.0194994	-0.000475026	0.00277688	0.00575624	0.00182492	0.102196	0.00134862	7.93304e-05	0.00154694	0.00238055	0.000634644	0.00753671	-3.90278e-05	0.000753639	-0.00202006	-0.000631775
		30-34	-0.158022	-0.0034493	-0.00171962	-0.00307434	-0.0010832	0.0268307	0.000749185	-0.00465316	-0.00349887	-0.00378114	-0.0622813	-0.00159032	-2.94504e-05	-0.00157237	-0.00463521	0.000183165	-0.00700273	0.000436724	-0.000441756	-0.00104083	-0.00259524	-0.0837728				30-34	0.169418	0.00369805	0.00184363	0.00329604	0.00116132	-0.0287656	-0.000803213	0.00498873	0.0037512	0.00405383	0.0667728	0.00170501	3.15742e-05	0.00168576	0.00496948	-0.000196374	0.00750774	-0.000468219	0.000473614	0.00111589	0.00278239
		35-39	-0.166208	-0.0013011	-0.00305762	-0.00510655	-0.00326548	0.0378054	-0.000289081	-0.0055557	-0.00690316	-0.00553898	-0.0658727	-0.00176127	-0.000128058	-0.000849097	-0.00341073	0.000719136	-0.00757166	7.93227e-05	4.77839e-05	-0.00211438	-0.00278764	-0.0893461				35-39	0.153526	0.00120183	0.00282432	0.00471691	0.00301632	-0.0349208	0.000267024	0.00513179	0.00637644	0.00511635	0.0608465	0.00162688	0.000118287	0.00078431	0.00315049	-0.000664265	0.00699393	-7.32703e-05	-4.41379e-05	0.00195305	0.00257494
		40-44	-0.187199	0.000403669	-0.00444574	-0.00873842	-0.00198595	0.0459411	-0.000918391	-0.0102262	-0.00898946	-0.00630739	-0.0599594	-0.00433021	-7.11709e-05	-0.00288681	-0.00437018	-0.000858436	-0.00849371	0.00190407	-0.000213513	-0.00165447	-0.00454128	-0.106457				40-44	0.144788	-0.000312216	0.00343854	0.0067587	0.00153603	-0.0355329	0.000710326	0.0079094	0.00695286	0.00487843	0.0463753	0.00334918	5.50468e-05	0.00223279	0.0033801	0.000663954	0.00656942	-0.0014727	0.000165141	0.00127964	0.00351243
		45-49	-0.16908	0.0057786	-0.00770427	-0.0139295	-0.004693	0.0683628	0.000969957	-0.0164962	-0.00453808	-0.00647918	-0.0369935	-0.0091002	-3.57236e-05	-0.00610873	-0.00608351	-0.00129925	-0.0103307	0.00643838	-0.000178618	-0.00110201	-0.00349278	-0.122064				45-49	0.104969	-0.00358751	0.00478303	0.00864781	0.00291354	-0.0424415	-0.000602176	0.0102413	0.00281736	0.00402245	0.0229666	0.00564966	2.21782e-05	0.00379247	0.00377681	0.000806613	0.0064136	-0.00399712	0.000110891	0.000684159	0.00216842
		50-54	-0.250226	-0.00622371	-0.0199865	-0.0269014	-0.00406239	0.0632874	-0.00133614	-0.0302789	-0.00216579	-0.00208668	-0.0545985	-0.00891655	-7.57291e-05	-0.00900501	-0.00141263	0.000509104	-0.0118827	0.00971617	-0.000265052	0.000987089	0.000339258	-0.145868				50-54	0.116419	0.00289562	0.00929884	0.0125161	0.00189005	-0.0294449	0.000621647	0.0140875	0.00100765	0.000970843	0.0254023	0.00414848	3.52334e-05	0.00418964	0.000657235	-0.000236864	0.00552851	-0.00452051	0.000123317	-0.00045925	-0.000157842
		55-59	-0.304486	-0.000809003	-0.0310644	-0.041704	-0.0106387	0.102207	-0.00271258	-0.0414344	-0.00284078	-0.00198205	-0.0326425	-0.0187469	-3.76463e-05	-0.0170436	-0.00646909	-0.00103376	-0.0169205	0.0129666	-0.000188232	0.000921806	-0.00453896	-0.189774				55-59	0.0932255	0.000247695	0.00951108	0.0127687	0.00325727	-0.0312931	0.000830521	0.0126861	0.000869771	0.00060685	0.00999428	0.0057398	1.15263e-05	0.0052183	0.00198066	0.000316508	0.00518061	-0.00397002	5.76315e-05	-0.000282233	0.00138971
		60-64	-0.322615	-0.0239931	-0.0393423	-0.0525344	-0.0133171	0.11406	-0.00354951	-0.0452267	-0.000240296	-0.00924335	-0.0357405	-0.0110707	-4.11493e-05	-0.0240398	-0.00343878	-0.00224797	-0.0120933	0.0153837	0.000978945	0.0076888	0.0160837	-0.200691				60-64	0.0461789	0.00343436	0.00563143	0.00751975	0.00190621	-0.0163265	0.000508075	0.00647371	3.43959e-05	0.00132309	0.00511587	0.00158465	5.89008e-06	0.00344104	0.000492225	0.000321774	0.00173103	-0.00220202	-0.000140126	-0.00110057	-0.00230222
		65-69	-0.342997	-0.0473602	-0.0415261	-0.0534279	-0.0128257	0.086461	-0.00666692	-0.0753304	-0.00417048	-0.0069178	-0.0186939	-0.011447	-9.69879e-05	-0.0293304	0.0163588	-0.00649819	-0.0211097	0.0533048	-9.69879e-05	-0.00374887	0.0312821	-0.191157				65-69	-0.00828055	-0.00114336	-0.00100251	-0.00128984	-0.000309633	0.00208732	-0.000160951	-0.00181861	-0.000100683	-0.000167008	-0.000451303	-0.000276351	-2.34146e-06	-0.000708087	0.00039493	-0.000156878	-0.000509625	0.00128687	-2.34146e-06	-9.05043e-05	0.000755204
		70-74	-0.297234	-0.049725	-0.0234361	-0.0658193	-0.0181321	0.0456848	0.000721062	-0.0795499	-0.00226287	-0.00355387	-0.00896085	0.00560842	-0.000337023	-0.0281375	0.00768992	-0.000905827	-0.00814905	0.0623134	-9.62924e-05	0.00146229	0.0540289	-0.185677				70-74	-0.0583398	-0.00975984	-0.00459994	-0.0129187	-0.0035589	0.00896683	0.000141527	-0.0156137	-0.000444148	-0.00069754	-0.0017588	0.0011008	-6.61497e-05	-0.00552273	0.00150935	-0.000177792	-0.00159946	0.0122306	-1.88999e-05	0.000287012	0.0106046
		75-79	-0.507677	0	0	0	0	0	0	0	0	0	0	0	0	0	0	0	0	0	0	0	0	-0.507677				75-79	-0.188946	0	0	0	0	0	0	0	0	0	0	0	0	0	0	0	0	0	0	0	0
		80-84	-0.371334	0	0	0	0	0	0	0	0	0	0	0	0	0	0	0	0	0	0	0	0	-0.371334				80-84	-0.201716	0	0	0	0	0	0	0	0	0	0	0	0	0	0	0	0	0	0	0	0
		≥85	-0.522563	0	0	0	0	0	0	0	0	0	0	0	0	0	0	0	0	0	0	0	0	-0.522563				≥85	-0.427514	0	0	0	0	0	0	0	0	0	0	0	0	0	0	0	0	0	0	0	0
		Total	-5.03164	-0.149867	-0.178239	-0.283252	-0.0747599	0.620368	-0.0146058	-0.315837	-0.0572268	-0.0675202	-0.795917	-0.0658935	0.00536311	-0.123312	-0.0151736	-0.0152371	-0.148281	0.169926	-0.509498	-0.0112423	0.0551355	-3.05657				Total	2.40829	0.034194	0.0411986	0.0611072	0.0193539	-0.242545	0.00351282	0.0542231	0.0532042	0.0606791	0.862996	0.0315601	-0.0124623	0.0215602	0.0352462	0.00811266	0.113927	-0.0184599	1.02291	0.0279237	0.07916
	Iran vs. Qatar	<1	-0.784699	-0.00449627	-0.0012381	-0.00228072	-0.000781961	-0.00586471	-0.000912288	-0.00182458	-0.00215039	-0.0093467	-0.0258047	-0.000456144	0.00499773	-0.000940624	-0.00175941	-0.0026717	-0.0127352	0.00291251	-0.643022	-0.00808026	-0.0114433	-0.0568002			Iran vs. Qatar	<1	1.70308	0.00975856	0.00268714	0.00495	0.00169714	0.0127286	0.00198	0.00396	0.00466714	0.0202858	0.0560057	0.000989999	-0.0108469	0.0020415	0.00381857	0.00579857	0.02764	-0.0063212	1.39559	0.0175371	0.0248361
		1-4	-0.0896391	0.000923062	-0.000449618	-0.0012989	-0.00059949	0.00404425	-0.00079932	-0.00109907	-0.00179847	-0.00374681	-0.0317607	-0.000499575	-0.000449618	-0.00134885	-0.000899235	-0.000699405	-0.00279762	-0.00149873	-0.0125416	0.00037353	-0.00427252	-0.0284204				1-4	0.187795	-0.00193382	0.000941953	0.0027212	0.00125594	-0.00847275	0.00167458	0.00230255	0.00376781	0.00784961	0.0665389	0.00104661	0.000941953	0.00282586	0.00188391	0.00146526	0.00586104	0.00313984	0.0262748	-0.000782548	0.00895097
		5-9	-0.0904844	-0.00339091	-0.000709726	-0.000473151	-0.000394292	-0.00212918	-0.000788584	-0.00102516	-0.000867443	-0.00244461	-0.0336895	-0.000315434	-0.000157717	0.00289472	0.00313129	0.00360445	-0.00457379	-0.000946301	-0.00394292	-0.00299662	-0.00575667	-0.0355129				5-9	0.175316	0.00656997	0.00137511	0.00091674	0.00076395	0.00412533	0.0015279	0.00198627	0.00168069	0.00473649	0.0652741	0.00061116	0.00030558	-0.00560858	-0.00606695	-0.00698369	0.00886182	0.00183348	0.0076395	0.00580602	0.0111537
		10-14	-0.0517197	-0.00265017	-0.000368079	-0.00125147	-0.000294463	-0.00257655	-0.000588926	-0.000957004	-0.00110424	-0.00176678	-0.0294334	-0.000220847	-7.36157e-05	0.00640671	-0.000883388	-0.000220847	-0.00294463	-0.000736157	-0.00228209	-0.00213486	0.0157602	-0.0233991				10-14	0.0920297	0.00471569	0.000654957	0.00222685	0.000523965	0.0045847	0.00104793	0.00170289	0.00196487	0.00314379	0.0523737	0.000392974	0.000130991	-0.0114001	0.0015719	0.000392974	0.00523965	0.00130991	0.00406073	0.00379875	-0.0280436
		15-19	-0.0964756	-0.00172663	-0.000412948	-0.00129784	-0.000766904	-0.00166764	-0.000884889	-0.000884889	-0.007964	-0.00129784	-0.0329662	-0.000589926	-5.89926e-05	-0.000766904	-0.00141582	-0.000471941	-0.00595825	-0.000648919	-0.00188776	0.00104602	0.0154358	-0.0512892				15-19	0.156344	0.0027981	0.000669205	0.00210322	0.00124281	0.0027025	0.00143401	0.00143401	0.0129061	0.00210322	0.0534235	0.000956007	9.56007e-05	0.00124281	0.00229442	0.000764806	0.00965567	0.00105161	0.00305922	-0.00169513	-0.0250146
		20-24	-0.176593	-0.00234354	-0.000973963	-0.00245608	-0.001101	-0.00228262	-0.00101631	-0.00083764	-0.0130426	-0.001101	-0.0989129	-0.00122804	0	-0.00131273	-0.00023551	-0.000550501	-0.00494522	0.0022722	-0.000931617	-0.00154824	-0.00115784	-0.0428879				20-24	0.258054	0.0034246	0.00142325	0.00358906	0.00160889	0.00333558	0.00148513	0.00122404	0.0190591	0.00160889	0.144541	0.00179453	0	0.00191829	0.000344149	0.000804443	0.00722643	-0.00332035	0.00136137	0.00226244	0.00169195
		25-29	-0.166289	-0.00281927	-0.000349352	-0.00251698	-0.00136725	-0.00556508	-0.00121188	-0.00270343	-0.0124295	-0.00133995	-0.0910035	-0.00105651	-6.21477e-05	2.35338e-05	-0.00168553	-0.000497182	-0.00519687	0.000209977	-0.000590403	-0.00131641	0.00377307	-0.0385846				25-29	0.216423	0.00366923	0.000454677	0.00327581	0.00177945	0.00724286	0.00157724	0.00351847	0.0161769	0.00174392	0.11844	0.00137503	8.08843e-05	-3.06289e-05	0.00219369	0.000647074	0.00676365	-0.000273282	0.000768401	0.00171329	-0.0049106
		30-34	-0.172155	-0.00330112	-0.00212706	-0.000614708	-0.00201511	-0.0134606	-0.00125945	-0.00330214	-0.0131822	-0.0040862	-0.0777267	-0.00151133	-2.79877e-05	-0.00086721	-0.00377793	0.000308273	-0.00764064	-0.000503574	-0.000419815	-0.00170643	-0.00136956	-0.0335636				30-34	0.196389	0.00376581	0.00242649	0.00070124	0.00229878	0.0153555	0.00143674	0.00376698	0.0150378	0.00466141	0.0886682	0.00172408	3.19275e-05	0.000989286	0.00430974	-0.000351668	0.0087162	0.000574462	0.000478912	0.00194664	0.00156235
		35-39	-0.129581	-0.00241203	0.000353197	-0.00377126	-0.00308407	-0.0123528	-0.00117508	-0.00655708	-0.013455	-0.00604719	-0.0601519	-0.00174957	-0.000120944	-0.00129603	-0.00307171	-0.000630835	-0.00463986	-0.000419183	-0.000362832	-0.00079577	0.00058545	-0.00842657				35-39	0.126831	0.00236085	-0.000345702	0.00369123	0.00301862	0.0120907	0.00115015	0.00641794	0.0131695	0.00591887	0.0588755	0.00171244	0.000118377	0.00126852	0.00300652	0.000617448	0.0045414	0.000410288	0.000355132	0.000778883	-0.000573027
		40-44	-0.19915	-0.00665333	-0.00557239	-0.00336347	-0.00243778	-0.0283231	-0.00218595	-0.00683155	-0.0125718	-0.00682117	-0.0680981	-0.00530215	-6.66938e-05	-0.00278619	-0.00467202	-0.001634	-0.00770659	-3.68079e-05	-0.000200081	-0.00262292	-0.00466054	-0.0266034				40-44	0.162342	0.00542364	0.00454248	0.00274182	0.00198722	0.0230883	0.00178193	0.00556891	0.0102482	0.00556045	0.0555119	0.00432219	5.43671e-05	0.00227124	0.00380852	0.00133199	0.00628222	3.00049e-05	0.000163101	0.00213814	0.00379916
		45-49	-0.165075	0.00384221	-0.005284	-0.00804787	-0.00219467	-0.0495154	-0.00400939	-0.0142909	-0.00960927	-0.00594486	-0.0345415	-0.00412426	-3.31354e-05	-0.00566616	-0.00593898	-0.00114023	-0.00797975	0.000701732	-0.000165677	-0.00383782	-0.00955663	0.00226187				45-49	0.107188	-0.00249486	0.00343106	0.00522572	0.00142507	0.0321519	0.00260342	0.00927955	0.00623959	0.00386018	0.0224289	0.00267801	2.15158e-05	0.00367921	0.00385636	0.000740385	0.00518149	-0.000455656	0.000107579	0.00249201	0.00620541
		50-54	-0.293573	-0.0263666	-0.00431997	-0.0180534	-0.00411998	-0.0977222	0.0041496	-0.0264705	-0.00730864	-0.00782821	-0.0425487	-0.0153318	-6.92762e-05	-0.00942157	-0.00676337	-0.00105004	-0.00339062	-0.00176654	-0.000242467	-0.00620022	-0.00982437	-0.00892364				50-54	0.141124	0.0126747	0.00207666	0.0086785	0.00198052	0.0469762	-0.00199476	0.0127247	0.00351335	0.00376312	0.0204537	0.0073702	3.33019e-05	0.00452906	0.00325123	0.000504765	0.00162991	0.000849199	0.000116557	0.00298052	0.00472269
		55-59	-0.357008	-0.0170858	-0.0148715	-0.0306002	-0.0118844	-0.113399	0.000744017	-0.027296	-0.00567208	-0.000944101	-0.0410628	-0.0233426	-3.37624e-05	-0.0116608	-0.0113837	0.00113516	-0.00446814	0.00102687	-0.000168812	-0.0025787	-0.00429933	-0.0391625				55-59	0.110133	0.00527079	0.0045877	0.00943986	0.0036662	0.0349825	-0.000229522	0.00842054	0.00174978	0.000291246	0.0126675	0.00720094	1.04153e-05	0.00359723	0.00351175	-0.000350186	0.00137838	-0.00031678	5.20767e-05	0.000795502	0.0013263
		60-64	-0.402645	-0.0487671	-0.0383947	-0.0322841	-0.00933324	-0.0976721	-0.00414119	-0.0435152	-0.00461913	-0.00856961	-0.0485406	-0.0138434	-3.58072e-05	-0.0192402	-0.0161724	-0.00526366	0.00458562	-0.00315104	-0.000250651	-0.0070657	-0.00680184	0.000431575				60-64	0.0530527	0.00642558	0.00505891	0.00425378	0.00122975	0.0128693	0.000545646	0.00573358	0.000608619	0.00112914	0.00639574	0.00182402	4.71798e-06	0.00253509	0.00213089	0.000693543	-0.000604204	0.000415182	3.30259e-05	0.000930981	0.000896214
		65-69	-0.191865	-0.0621517	0.0316643	-0.0130173	-0.0101733	-0.104173	9.537e-05	-0.0343026	-0.00345385	0.00146085	-0.0202086	-0.00521595	-8.03221e-05	-0.0206955	0.0103941	-0.00538158	0.00723397	0.00211598	-8.03221e-05	-0.00422947	-0.00331583	0.0416491				65-69	-0.00984311	-0.00318852	0.00162445	-0.000667813	-0.000521912	-0.00534429	4.89268e-06	-0.0017598	-0.00017719	7.49445e-05	-0.00103674	-0.00026759	-4.12069e-06	-0.00106172	0.000533241	-0.000276087	0.000371118	0.000108554	-4.12069e-06	-0.000216981	-0.000170109
		70-74	0.261824	-0.0666006	0.0847482	-0.00812764	-0.0154223	-0.101956	0.00189512	-0.00421773	0.00775634	-0.00758295	0.0188706	0.00314792	-0.000256428	-0.00895792	0.0161159	0.0323441	0.0406304	0.00647419	-7.32652e-05	0.00083277	0.0421225	0.220081				70-74	0.0636355	-0.0161871	0.0205978	-0.0019754	-0.00374835	-0.0247801	0.000460602	-0.00102511	0.00188515	-0.00184301	0.00458644	0.000765092	-6.23242e-05	-0.0021772	0.00391691	0.00786114	0.00987509	0.00157353	-1.78069e-05	0.000202402	0.0102378
		75-79	0.423236	0	0	0	0	0	0	0	0	0	0	0	0	0	0	0	0	0	0	0	0	0.423236				75-79	0.187864	0	0	0	0	0	0	0	0	0	0	0	0	0	0	0	0	0	0	0	0
		80-84	0.860953	0	0	0	0	0	0	0	0	0	0	0	0	0	0	0	0	0	0	0	0	0.860953				80-84	0.558039	0	0	0	0	0	0	0	0	0	0	0	0	0	0	0	0	0	0	0	0
		≥85	0.98993	0	0	0	0	0	0	0	0	0	0	0	0	0	0	0	0	0	0	0	0	0.98993				≥85	0.851787	0	0	0	0	0	0	0	0	0	0	0	0	0	0	0	0	0	0	0	0
		Total	-0.83101	-0.246	0.0416943	-0.129455	-0.0659702	-0.634616	-0.0120892	-0.176115	-0.101472	-0.0674071	-0.717579	-0.0716396	0.00347129	-0.0756356	-0.0290177	0.0171801	-0.0225272	0.00600621	-0.667162	-0.0428611	0.0152187	2.14497				Total	5.33759	0.0430533	0.0522061	0.0518718	0.020208	0.173637	0.0164859	0.0652555	0.112497	0.064888	0.825147	0.0344957	-0.00908373	0.0066199	0.0343648	0.0136608	0.10862	0.000608793	1.44004	0.040688	0.0166707
	Iran vs. Turkey	<1	-0.11701	-0.00447257	-0.00123158	-0.00219167	-0.00070081	-0.00583379	-0.000753422	-0.0016609	-0.00213906	-0.00719531	-0.012805	-0.000453739	0.0125872	0.000704288	-0.00159608	-0.00211842	-0.013416	0.00743187	-0.0415665	-0.00218354	-0.00716628	-0.0302488			Iran vs. Turkey	<1	0.222057	0.00848788	0.00233724	0.00415926	0.00132997	0.0110711	0.00142982	0.00315199	0.00405942	0.013655	0.0243009	0.000861089	-0.0238876	-0.00133657	0.00302898	0.00402026	0.0254603	-0.0141039	0.0788833	0.00414384	0.0135999
		1-4	0.0909187	-0.00210217	-0.000162536	-0.00129598	-0.00040743	-0.00239258	-0.000416096	-0.000429097	-0.00169908	0.00102946	-0.00410619	-0.000498454	0.00107711	0.00256382	-0.000325073	-0.000125691	0.00149974	0.00947073	0.00880774	0.0074574	0.00978287	0.0631902				1-4	-0.166527	0.00385035	0.000297703	0.00237372	0.000746251	0.00438226	0.000762125	0.000785936	0.00311204	-0.00188557	0.00752092	0.000912971	-0.00197284	-0.00469592	0.000595405	0.000230217	-0.00274693	-0.0173467	-0.0161323	-0.013659	-0.0179184
		5-9	-0.0630168	-0.0015078	-0.000430382	-0.000402796	-0.000324076	-0.00129115	-0.000578627	-0.000745263	-0.000657347	-0.00146698	-0.0421891	-0.000175831	5.11343e-05	-5.0014e-05	-0.000231003	-0.000245356	-0.00331432	0.00121063	-0.00157216	0.0011106	-0.000879831	-0.00932716				5-9	0.106527	0.00254886	0.00072754	0.000680908	0.000547835	0.00218262	0.000978142	0.00125983	0.00111121	0.00247986	0.0713187	0.000297234	-8.64401e-05	8.45463e-05	0.000390499	0.000414762	0.0056027	-0.00204651	0.00265767	-0.00187742	0.00148731
		10-14	-0.0654475	-0.00129058	-4.21624e-05	-0.00119544	-2.28836e-05	-0.001434	-0.000316925	-0.000630245	-0.000885728	-0.00143886	-0.0379056	5.06267e-05	3.49527e-05	-0.000227741	-0.000285577	-0.000112068	-0.00185578	0.000946074	-0.00157381	0.000525545	-0.00278242	-0.0150049				10-14	0.101366	0.00199887	6.53017e-05	0.00185152	3.54425e-05	0.002221	0.000490857	0.000976132	0.00137183	0.00222852	0.0587087	-7.84113e-05	-5.41353e-05	0.000352728	0.000442305	0.000173572	0.00287426	-0.00146529	0.00243754	-0.000813972	0.00430945
		15-19	-0.190101	-0.00387844	-8.26524e-05	-0.00109029	-0.000271303	-0.00386074	-0.000677785	0.000146853	-0.00482188	-0.000966597	-0.131609	-0.000259441	2.35341e-05	0.000182248	-0.000465978	-0.000265278	-0.00426139	0.0013309	-0.00126727	-0.000366571	-0.000709042	-0.0369309				15-19	0.267349	0.00545446	0.000116239	0.00153334	0.000381548	0.00542957	0.000953206	-0.000206527	0.00678127	0.00135938	0.185088	0.000364866	-3.30973e-05	-0.000256305	0.00065533	0.000373074	0.00599302	-0.00187172	0.00178223	0.000515529	0.000997164
		20-24	-0.217609	-0.00315483	-0.000515901	-0.00222565	-0.000337935	-0.00481747	-0.000634446	-0.000803115	-0.00674453	-0.000795307	-0.149558	-0.000579226	3.81144e-05	-0.000244601	-5.31365e-05	-0.000207082	-0.00410739	0.00039044	-0.000283013	-0.00102191	0.000431232	-0.0423853				20-24	0.27488	0.00398512	0.000651676	0.00281141	0.000426873	0.00608534	0.00080142	0.00101448	0.00851956	0.00100462	0.188919	0.000731668	-4.81454e-05	0.000308975	6.71211e-05	0.000261582	0.00518838	-0.000493197	0.000357497	0.00129086	-0.000544725
		25-29	-0.170362	-0.00303272	-0.0010752	-0.00215257	-0.000130521	-0.00650298	-0.000484263	-0.000339062	-0.00733496	-0.00108435	-0.0961598	-1.68907e-06	-6.21279e-05	-0.000447901	9.79982e-05	-9.70461e-05	-0.00464852	0.00061116	-8.11532e-05	0.000249464	-0.000401436	-0.0472845				25-29	0.190664	0.00339413	0.00120333	0.00240909	0.000146075	0.00727794	0.000541973	0.000379468	0.00820907	0.00121357	0.107619	1.89036e-06	6.95317e-05	0.000501278	-0.000109677	0.000108611	0.00520249	-0.000683992	9.08243e-05	-0.000279192	0.000449275
		30-34	-0.15907	-0.00231299	-0.00125914	-0.00298089	-0.000546081	-0.00769871	-2.40574e-05	0.000185652	-0.00964443	-0.00355252	-0.0736675	0.000725836	-2.79919e-05	-0.000751847	-0.000323604	-7.70971e-05	-0.00507045	0.000906555	-0.000119333	-0.000340306	-0.00213571	-0.0503558				30-34	0.154926	0.00225273	0.00122634	0.00290323	0.000531854	0.00749814	2.34306e-05	-0.000180816	0.00939317	0.00345996	0.0717483	-0.000706926	2.72627e-05	0.00073226	0.000315174	7.50885e-05	0.00493836	-0.000882937	0.000116224	0.00033144	0.00208007
		35-39	-0.137022	-0.000684027	-0.000882218	-0.00458823	-0.000568323	-0.00318578	0.000747879	0.00114657	-0.010845	-0.00520105	-0.0592898	0.0035077	-8.7007e-05	-1.96868e-05	0.000621813	-0.000442889	-0.00409383	0.00113004	-9.08813e-05	-0.00124941	-0.00161325	-0.0513343				35-39	0.113327	0.000565743	0.000729662	0.00379482	0.000470047	0.00263489	-0.000618553	-0.000948304	0.00896963	0.00430166	0.0490372	-0.00290114	7.19614e-05	1.62825e-05	-0.000514287	0.000366303	0.00338591	-0.000934629	7.51658e-05	0.00103336	0.00133428
		40-44	-0.0955579	0.00162309	-0.00239278	-0.00656575	0.000783196	0.000114843	0.000832975	0.00431628	-0.0106499	-0.00589664	-0.0462042	0.0117551	-3.01739e-05	0.000854377	0.00224427	-0.000318121	-0.00324848	0.00230891	1.93407e-05	-0.000444896	0.000812309	-0.0454717				40-44	0.0647878	-0.00110045	0.00162229	0.00445155	-0.000531003	-7.78632e-05	-0.000564754	-0.00292642	0.00722058	0.0039979	0.0313262	-0.00796992	2.04578e-05	-0.000579264	-0.00152161	0.000215685	0.00220245	-0.00156543	-1.31129e-05	0.000301638	-0.000550742
		45-49	-0.0424461	0.00602986	-0.00147494	-0.0109849	-7.95006e-05	0.00412272	0.00330873	0.00404177	-0.00789077	-0.00470742	-0.0369475	0.0310988	1.67397e-06	0.00503277	0.00321584	0.000284986	-1.46281e-05	0.00331609	0.000252676	-0.0013058	0.00133839	-0.041085				45-49	0.0223309	-0.00317232	0.000775968	0.00577916	4.18254e-05	-0.00216897	-0.00174073	-0.00212638	0.00415134	0.00247658	0.0194381	-0.0163611	-8.80676e-07	-0.00264775	-0.00169186	-0.000149932	7.69585e-06	-0.0017446	-0.000132933	0.000686984	-0.000704129
		50-54	0.0297852	0.00238426	-0.00697577	-0.0202868	-0.00200253	0.00923258	0.00491366	0.00945382	-0.00650608	-0.00426421	-0.0351129	0.0841761	5.46077e-05	0.0132652	0.00597092	0.000444125	0.00248305	0.00595776	0.000160071	-0.000578498	0.00368506	-0.0366692				50-54	-0.0110378	-0.000883564	0.00258509	0.00751792	0.000742102	-0.00342142	-0.00182091	-0.00350341	0.00241103	0.00158024	0.0130122	-0.0311941	-2.02366e-05	-0.00491584	-0.00221271	-0.000164584	-0.000920171	-0.00220783	-5.93193e-05	0.00021438	-0.00136561
		55-59	0.0692753	5.16541e-05	-0.0125346	-0.0325983	-0.00314002	0.00996765	0.00398385	0.00286806	-0.00524914	-0.0061609	-0.0344172	0.133685	-4.26036e-06	0.0278482	0.00795069	5.5432e-05	0.00341729	0.00828286	0.000157648	-0.00273956	0.00645092	-0.0385996				55-59	-0.0146109	-1.08944e-05	0.00264367	0.00687533	0.000662265	-0.00210228	-0.000840238	-0.000604905	0.0011071	0.0012994	0.00725896	-0.0281955	8.98556e-07	-0.00587349	-0.00167689	-1.16912e-05	-0.000720743	-0.00174694	-3.32497e-05	0.000577803	-0.00136057
		60-64	0.18743	0.000712322	-0.0217801	-0.0372284	-0.00436708	0.0271226	0.00354723	0.00794632	-0.00450733	-0.00674617	-0.0296556	0.169971	2.16797e-05	0.0542472	0.0142072	-0.000130442	0.00938186	0.0114525	0.000180858	-0.00250608	0.0124177	-0.0168571				60-64	-0.00871196	-3.31096e-05	0.00101236	0.00173042	0.000202987	-0.00126069	-0.00016488	-0.000369355	0.000209506	0.00031357	0.00137843	-0.00790043	-1.0077e-06	-0.00252147	-0.000660367	6.06311e-06	-0.00043608	-0.000532326	-8.40649e-06	0.000116486	-0.000577191
		65-69	0.184547	0.00371805	-0.0262033	-0.0422663	-0.00382272	0.0209412	0.000507882	-0.00803021	-0.00349451	-0.00496142	-0.0233858	0.158518	-5.62553e-05	0.0796217	0.0114779	0.001581	0.0109539	0.0137196	0.000495302	-0.00161786	0.0134725	-0.0166216				65-69	0.0226893	0.000457118	-0.00322159	-0.00519646	-0.000469987	0.00257463	6.2442e-05	-0.00098728	-0.000429636	-0.000609986	-0.00287518	0.0194891	-6.91635e-06	0.00978916	0.00141116	0.000194377	0.00134673	0.00168676	6.08953e-05	-0.000198909	0.00165639
		70-74	0.42188	0.0276229	-0.0184891	-0.0429396	-0.00426974	0.0657194	0.00258483	0.00238158	-0.00160821	-0.00420589	-0.018029	0.145871	-0.000187825	0.127593	0.0169294	0.0038292	0.022816	0.0196627	0.000449188	-0.000106803	0.0287592	0.0474983				70-74	0.126019	0.00825121	-0.00552287	-0.0128264	-0.00127541	0.019631	0.000772113	0.0007114	-0.000480387	-0.00125634	-0.00538542	0.0435729	-5.61049e-05	0.0381131	0.00505697	0.00114382	0.00681535	0.00587342	0.000134176	-3.19031e-05	0.00859062
		75-79	0.147041	0	0	0	0	0	0	0	0	0	0	0	0	0	0	0	0	0	0	0	0	0.147041				75-79	0.0702957	0	0	0	0	0	0	0	0	0	0	0	0	0	0	0	0	0	0	0	0
		80-84	0.0158408	0	0	0	0	0	0	0	0	0	0	0	0	0	0	0	0	0	0	0	0	0.0158408				80-84	0.0103075	0	0	0	0	0	0	0	0	0	0	0	0	0	0	0	0	0	0	0	0
		≥85	0.0662431	0	0	0	0	0	0	0	0	0	0	0	0	0	0	0	0	0	0	0	0	0.0662431				≥85	0.0595253	0	0	0	0	0	0	0	0	0	0	0	0	0	0	0	0	0	0	0	0
		Total	-0.0446815	0.019706	-0.0955324	-0.210994	-0.0202078	0.100204	0.0165414	0.019849	-0.0846779	-0.0576141	-0.831042	0.73739	0.0134344	0.310171	0.0594356	0.00205525	0.00652105	0.0881288	-0.0360313	-0.00511821	0.0614622	-0.138362				Total	1.60616	0.0360461	0.00724996	0.0308488	0.00398868	0.0619573	0.00106546	-0.00357415	0.0657167	0.0356184	0.828415	-0.0290758	-0.0259773	0.0270717	0.00357556	0.0072572	0.0641938	-0.0400658	0.0702162	-0.00764811	0.0114831
			_B	Treatable & preventable cause
			_P	Preventable cause
			_T	Treatable cause
[truncated: 1 more columns]

## Sheet: Table A6
			Life expectancy																										Lifespan inequality (measured by standard deviation)
			Age_contribution	Cerebrovascular diseases_B	Diabetes mellitus_B	Hypertensive diseases_B	Other causes_B	Ischaemic heart diseases	Alcohol-related deaths_P	Cancer_P (excluding lung cancer)	Drug-related deaths_P	Infectious diseases_P	Injuries_P	Lung cancer_P	Other causes_P	Diseases of the respiratory system_P	Cancer_T	Diseases of the digestive system_T	Diseases of the genitourinary system_T	Infectious diseases_T	Pregnancy,childbirth and perinatal period_T	Other causes_T	Diseases of the respiratory system_T	Non-avoidable causes					Age_contribution	Cerebrovascular diseases_B	Diabetes mellitus_B	Hypertensive diseases_B	Other causes_B	Ischaemic heart diseases	Alcohol-related deaths_P	Cancer_P (excluding lung cancer)	Drug-related deaths_P	Infectious diseases_P	Injuries_P	Lung cancer_P	Other causes_P	Diseases of the respiratory system_P	Cancer_T	Diseases of the digestive system_T	Diseases of the genitourinary system_T	Infectious diseases_T	Pregnancy,childbirth and perinatal period_T	Other causes_T	Diseases of the respiratory system_T
	Iran vs. Kuwait																										Iran vs. Kuwait
Iran	78.8	<1	-0.509439	-0.00508669	-0.00118457	-0.00209042	-0.000696807	-0.00529573	-0.000905849	-0.000905849	-0.00125425	-0.00961593	-0.0174877	-0.000139361	0.00404361	-0.00150468	-0.00174202	-0.000459466	-0.0156781	0.00129777	-0.424867	-0.00307903	-0.0192014	-0.00358554		Iran	16.7	<1	1.25352	0.0125163	0.00291474	0.00514367	0.00171456	0.0130306	0.00222892	0.00222892	0.0030862	0.0236609	0.0430301	0.000342911	-0.00994967	0.00370239	0.00428639	0.00113056	0.0385775	-0.00319327	1.04542	0.00757623	0.0472468
Kuwait	85.5	1-4	-0.070157	-0.00238297	-0.0011043	-0.000755577	-0.000406849	-0.00174364	-0.000523092	-0.0011043	-0.00151115	-0.00371976	-0.0158	-0.000174364	-0.00046497	-0.00109004	-0.000929941	-0.000290607	-0.00447534	0.00364633	-0.0116549	-0.00178749	-0.000742354	-0.0231417		Kuwait	15.3	1-4	0.167237	0.00568043	0.00263239	0.00180111	0.000969829	0.00415641	0.00124692	0.00263239	0.00360222	0.00886701	0.0376632	0.000415641	0.00110838	0.00259838	0.00221675	0.000692735	0.0106681	-0.00869195	0.0277824	0.00426094	0.00176959
Qatar	74.6	5-9	-0.0695909	-0.00279929	-0.000612344	-0.0007873	-0.000174955	-0.00209947	-0.000874777	-0.000524866	-0.000874777	-0.00244938	-0.0181088	-0.000349911	-0.000349911	0.00365933	-0.0007873	-0.000262433	-0.00279929	-0.000437389	-0.000802036	0.00531404	-0.00533614	-0.0381339		Qatar	11.9	5-9	0.15472	0.00622359	0.00136141	0.00175039	0.000388974	0.00466769	0.00194487	0.00116692	0.00194487	0.00544564	0.0402609	0.000777949	0.000777949	-0.0081357	0.00175039	0.000583462	0.00622359	0.000972436	0.00178315	-0.0118146	0.0118637
Turkey	80	10-14	-0.0766956	-0.00215833	-0.000980046	-0.00122506	-0.000163341	-0.000233145	-0.000326682	-0.000408352	-0.00196009	-0.00163341	-0.0251999	-0.000245011	-8.16705e-05	-0.00147007	-0.00122506	-0.000326682	-0.00392018	0.000536791	-0.00212343	-0.0014233	7.05013e-05	-0.0321991		Turkey	16.2	10-14	0.158171	0.00445118	0.00202117	0.00252646	0.000336861	0.00048082	0.000673723	0.000842153	0.00404234	0.00336861	0.0519702	0.000505292	0.000168431	0.00303175	0.00252646	0.000673723	0.00808467	-0.00110704	0.0043792	0.0029353	-0.000145396
		15-19	-0.118647	-0.00348084	-0.00125903	-0.00170339	-0.000666544	-0.0016365	0.000662961	-0.00111091	-0.00592484	-0.00125903	-0.0527071	-0.000518423	-0.000148121	-0.00118497	-0.00162933	-0.000370302	-0.00422145	0.00332197	-0.00222181	0.0013964	-0.00444363	-0.0395423				15-19	0.225534	0.00661665	0.00239326	0.00323794	0.00126702	0.00311078	-0.00126021	0.0021117	0.0112624	0.00239326	0.10019	0.000985459	0.00028156	0.00225248	0.00309716	0.000703899	0.00802445	-0.00631466	0.0042234	-0.00265438	0.00844679
		20-24	-0.105823	-0.00243896	-0.00114657	-0.00171985	-0.00109445	-0.000750165	-0.000625401	-0.000135292	-0.00296013	-0.000938102	-0.0382927	-0.000938102	-0.000104234	-0.000145821	-0.00065646	-0.000521168	-0.00427358	0.00132398	-0.00207414	-0.00208467	9.4233e-05	-0.0463413				20-24	0.184015	0.0042411	0.00199377	0.00299065	0.00190314	0.00130446	0.00108751	0.00023526	0.00514736	0.00163126	0.0665871	0.00163126	0.000181252	0.000253569	0.00114152	0.000906258	0.00743132	-0.00230226	0.00360672	0.00362503	-0.000163862
		25-29	-0.110169	-0.00323552	-0.00181941	-0.00310127	0.000475806	-0.00169481	-0.000661604	-0.00301857	-0.00293587	-0.00206751	-0.0329217	-0.00115781	-4.13503e-05	-0.00124051	-0.00397982	0.000361954	-0.00492068	0.00386708	-0.00339072	-0.00150901	-0.0013538	-0.0458235				25-29	0.173648	0.00509984	0.00286777	0.00488824	-0.000749967	0.00267136	0.00104282	0.00475788	0.00462753	0.00325882	0.0518913	0.00182494	6.51765e-05	0.00195529	0.00627302	-0.000570513	0.007756	-0.00609532	0.00534447	0.0023785	0.00213387
		30-34	-0.104532	-0.00238308	-0.00181181	-0.00304383	-0.000299133	-0.00188576	-0.00105085	-0.00421263	-0.00240083	-0.00217417	-0.0294182	-0.000172678	-3.62361e-05	0.000479572	-0.00538292	-0.000507306	-0.00366909	0.00109559	-0.00283566	-0.00201148	-0.000336111	-0.0424754				30-34	0.147662	0.00336634	0.00255936	0.00429973	0.000422556	0.00266383	0.00148443	0.00595077	0.00339141	0.00307123	0.0415562	0.000243925	5.11872e-05	-0.000677445	0.00760392	0.000716621	0.00518297	-0.00154763	0.00400566	0.00284141	0.000474791
		35-39	-0.105808	-0.0038907	-0.00312743	-0.00342485	-0.000672388	-0.00333652	-0.000646331	-0.00506642	-0.000943758	-0.00111154	-0.0167531	-0.0027137	0	-0.00124055	-0.0151471	-0.000142358	-0.00441945	0.000451859	0.000967905	-0.00270099	-0.000182399	-0.0417084				35-39	0.13203	0.00485491	0.00390248	0.00427362	0.000839023	0.0041634	0.000806508	0.00632201	0.00117765	0.001387	0.020905	0.00338622	0	0.00154799	0.018901	0.000177638	0.00551471	-0.000563841	-0.00120778	0.00337036	0.000227602
		40-44	-0.115023	-0.00293346	-0.00439735	-0.00602792	-0.00156638	-0.00688053	-0.000133164	-0.00762111	-0.00177044	-0.00210766	-0.0150209	-0.00170624	0	-0.00172828	-0.018739	-0.000259624	-0.00460141	0.00492716	-0.00021747	-0.000701268	-0.00205017	-0.0414874				40-44	0.124401	0.00317263	0.00475588	0.00651939	0.00169409	0.00744152	0.000144021	0.00824248	0.00191479	0.00227951	0.0162456	0.00184536	0	0.0018692	0.0202668	0.000280791	0.00497658	-0.00532888	0.000235201	0.000758444	0.00221733
		45-49	-0.117481	-0.00158749	-0.0123138	-0.00820921	-0.00206453	-0.00290071	-0.00181842	-0.0126576	-0.00173577	-0.00210772	-0.0120829	-0.00301507	-8.26555e-05	-0.00191423	-0.0124887	0.000221651	-0.00400694	0.00784468	-0.000495933	-0.00207769	0.00558852	-0.0495768				45-49	0.107294	0.00144983	0.011246	0.00749732	0.0018855	0.00264916	0.00166073	0.0115599	0.00158524	0.00192494	0.0110351	0.00275361	7.54877e-05	0.00174823	0.0114057	-0.00020243	0.00365946	-0.0071644	0.000452926	0.00189752	-0.00510389
		50-54	-0.169477	-0.0136768	-0.0256329	-0.0127641	-0.00347635	-0.023849	-0.0021588	-0.0197534	-0.000504578	-0.00151789	-0.0143136	0.00306072	-8.81142e-05	-0.00246304	0.00842653	-0.00171823	-0.00452957	0.00748222	-0.000264342	-0.00109311	0.00129428	-0.0619368				50-54	0.125848	0.0101559	0.0190341	0.00947819	0.00258142	0.0177095	0.00160305	0.0146682	0.000374683	0.00112714	0.0106288	-0.00227279	6.54307e-05	0.00182897	-0.00625726	0.0012759	0.00336351	-0.00555605	0.000196292	0.000811711	-0.000961089
		55-59	-0.218048	-0.0260553	-0.0321214	-0.0200038	-0.00866508	-0.0396919	0.00200652	-0.0203071	-0.00129976	0.0028297	-0.0212164	-0.008117	-0.000129976	-0.00277336	0.00400664	-0.00174764	-0.00787167	0.0248797	-0.000129976	0.00217929	0.00092232	-0.0647415				55-59	0.124	0.0148172	0.0182669	0.0113759	0.00492769	0.0225722	-0.00114108	0.0115483	0.000739154	-0.00160921	0.0120654	0.00461601	7.39154e-05	0.00157717	-0.00227851	0.000993853	0.00447649	-0.0141487	7.39154e-05	-0.00123933	-0.000524509
		60-64	-0.328213	-0.0478687	-0.0684302	-0.0392676	-0.0100438	-0.0669373	0.00366555	-0.0281422	-0.00121538	-0.00612364	-0.0255568	-0.0118636	-0.000140236	-0.00812722	0.0229832	-0.00289498	-0.0142879	0.0215514	-0.000280472	0.00587875	0.00687981	-0.0579921				60-64	0.128273	0.0187082	0.026744	0.0153466	0.00392533	0.0261606	-0.00143258	0.0109986	0.000474997	0.00239326	0.00998816	0.00463657	5.48074e-05	0.0031763	-0.00898234	0.00113142	0.00558403	-0.00842276	0.000109615	-0.00229755	-0.00268878
		65-69	-0.319316	-0.0541973	-0.0529627	-0.0532945	-0.00682675	-0.0598026	-0.00317725	-0.0435721	-0.00125932	-0.00378762	-0.0158187	-0.00173274	-0.000104944	-0.00911622	0.0178357	-0.000133885	-0.0116831	0.0574339	-0.000104944	0.00351444	0.0337594	-0.114285				65-69	0.0665057	0.011288	0.0110308	0.0110999	0.00142185	0.0124554	0.000661744	0.00907501	0.000262287	0.000788869	0.00329466	0.000360888	2.18572e-05	0.00189869	-0.00371475	2.78849e-05	0.00243331	-0.0119621	2.18572e-05	-0.000731972	-0.00703126
		70-74	-0.467125	-0.0884429	-0.0609197	-0.0950935	-0.0153671	-0.142098	-0.000776437	-0.0400605	-0.000798406	-0.00242151	-0.0172271	-0.0148143	-0.000513261	-0.0181703	0.0153587	0.00212328	-0.0198592	0.0724272	0.00175913	0.0116735	0.054099	-0.108003				70-74	0.00971833	0.00184002	0.00126741	0.00197838	0.000319706	0.00295629	1.61534e-05	0.000833443	1.66105e-05	5.03786e-05	0.000358402	0.000308206	1.06782e-05	0.000378025	-0.000319531	-4.41739e-05	0.000413162	-0.00150682	-3.6598e-05	-0.000242863	-0.00112551
		75-79	-0.867113	0	0	0	0	0	0	0	0	0	0	0	0	0	0	0	0	0	0	0	0	-0.867113				75-79	-0.147939	0	0	0	0	0	0	0	0	0	0	0	0	0	0	0	0	0	0	0	0
		80-84	-0.804143	0	0	0	0	0	0	0	0	0	0	0	0	0	0	0	0	0	0	0	0	-0.804143				80-84	-0.287926	0	0	0	0	0	0	0	0	0	0	0	0	0	0	0	0	0	0	0	0
		≥85	-2.06412	0	0	0	0	0	0	0	0	0	0	0	0	0	0	0	0	0	0	0	0	-2.06412				≥85	-1.43248	0	0	0	0	0	0	0	0	0	0	0	0	0	0	0	0	0	0	0	0
		Total	-6.74092	-0.262618	-0.269824	-0.252512	-0.0517086	-0.360836	-0.00734363	-0.188601	-0.0293493	-0.0402052	-0.367926	-0.0445976	0.00175793	-0.0480304	0.00590301	-0.00692779	-0.115217	0.21165	-0.448735	0.0114884	0.069062	-4.54635				Total	1.41423	0.114482	0.114992	0.0942075	0.0238476	0.128194	0.0107675	0.093174	0.0436497	0.0600386	0.51767	0.0223615	-0.00701357	0.0190053	0.0579168	0.00847762	0.12237	-0.0829332	1.09639	0.0114748	0.0566362
	Iran vs. Qatar	<1	-0.602067	-0.00473416	-0.00110248	-0.00194555	-0.000648515	0.00123008	-0.00084307	0.00223633	-0.00116733	-0.00587011	-0.0186793	-0.000129703	-0.00171961	-0.00311287	-0.00162129	-0.0021401	-0.0145916	0.00359612	-0.477205	-0.0062906	-0.0219868	-0.0453418			Iran vs. Qatar	<1	1.57774	0.012406	0.00288908	0.00509838	0.00169946	-0.00322348	0.0022093	-0.00586039	0.00305903	0.0153828	0.0489499	0.000339892	0.00450631	0.0081574	0.00424865	0.00560821	0.0382378	-0.00942376	1.25053	0.0164848	0.0576171
		1-4	-0.0848618	-0.00221148	-0.00102483	-0.000701201	-0.00037757	-0.00161816	-0.000485447	-0.00102483	-0.0014024	-0.00345207	-0.0170151	-0.000161816	-0.000431508	0.000488395	-0.000863016	-0.000269693	-0.00107582	0.00172898	-0.014126	-0.00323631	-0.00549878	-0.0321031				1-4	0.214903	0.00560032	0.00259527	0.00177571	0.000956152	0.0040978	0.00122934	0.00259527	0.00355142	0.00874196	0.0430888	0.00040978	0.00109275	-0.0012368	0.00218549	0.000682966	0.0027244	-0.00437845	0.0357725	0.00819559	0.013925
		5-9	-0.0618915	0.00178991	-0.000565308	-0.000726824	-0.000161517	-0.0019382	-0.000807583	-0.00048455	-0.000807583	-0.00226123	-0.0306485	-0.000323033	-0.000323033	-0.00113062	-0.000726824	-0.000242275	-0.00258426	-0.000403791	-0.00524929	0.00251673	0.00819626	-0.02501				5-9	0.145396	-0.00420486	0.00132802	0.00170746	0.000379435	0.00455323	0.00189718	0.00113831	0.00189718	0.0053121	0.0719995	0.000758871	0.000758871	0.00265605	0.00170746	0.000569153	0.00607097	0.000948589	0.0123317	-0.00591232	-0.0192547
		10-14	-0.0598598	-0.00292292	-0.00089936	-0.0011242	-0.000149893	-0.00209851	-0.000299787	-0.000374733	-0.00179872	0.00306845	-0.00797053	-0.00022484	-7.49466e-05	-0.00134904	-0.0011242	-0.000299787	0.000969943	-0.00044968	-0.00194861	0.00231898	0.00448807	-0.0475955				10-14	0.129623	0.00632944	0.00194752	0.0024344	0.000324586	0.00454421	0.000649173	0.000811466	0.00389504	-0.00664457	0.0172598	0.00048688	0.000162293	0.00292128	0.0024344	0.000649173	-0.00210036	0.000973759	0.00421962	-0.00502164	-0.0097187
		15-19	-0.0611884	-0.00317219	-0.00114739	-0.00155235	-0.000607441	-0.00377963	-0.000539948	-0.0010124	-0.00539948	-0.00114739	-0.0070564	-0.000472454	-0.000134987	-0.0010799	-0.00148486	-0.000337467	-0.00384713	-0.000404961	-0.0020248	-0.00215979	0.00861592	-0.0324433				15-19	0.121225	0.00628466	0.00227317	0.00307547	0.00120345	0.0074881	0.00106973	0.00200574	0.0106973	0.00227317	0.0139799	0.000936013	0.000267432	0.00213946	0.00294175	0.000668581	0.00762182	0.000802297	0.00401148	0.00427892	-0.0170696
		20-24	-0.0456024	0.00240847	-0.00103648	-0.00155473	0.00443433	-0.00310945	-0.000565355	-0.00174318	-0.00348635	-0.000848032	-0.0231453	-0.000848032	-9.42258e-05	-0.000942258	-0.00221431	-0.000471129	-0.00386326	-0.000424016	-0.00268543	0.00353918	0.00769083	-0.0166437				20-24	0.0819188	-0.00432651	0.00186191	0.00279286	-0.00796569	0.00558573	0.00101559	0.00313139	0.00626278	0.00152338	0.0415775	0.00152338	0.000169264	0.00169264	0.00397771	0.000846322	0.00693984	0.00076169	0.00482404	-0.00635768	-0.0138156
		25-29	-0.0669078	-0.000772204	-0.00162907	-0.00277683	0.00189355	-0.00414673	-0.00059239	-0.00270278	-0.00262873	0.000930917	-0.0236531	-0.00103668	-3.70244e-05	-0.00111073	-0.00422078	-0.000333219	-0.0044059	-0.000481317	-0.000253863	0.00289852	-0.00040196	-0.0214475				25-29	0.107779	0.00124391	0.0026242	0.00447307	-0.00305024	0.00667979	0.000954255	0.00435379	0.00423451	-0.00149957	0.0381018	0.00166995	5.96409e-05	0.00178923	0.00679907	0.000536769	0.00709727	0.000775332	0.000408937	-0.00466909	0.000647501
		30-34	-0.0492287	-0.0037206	-0.00160371	-0.00269422	0.0017085	-0.000945074	-0.000930149	0.000754854	-0.000151796	0.000585909	-0.0136505	-0.00176408	-3.20741e-05	-0.00118674	-0.00260435	-0.000449037	-0.00378474	0.00186887	-0.00304704	0.00467647	-0.000472537	-0.0217866				30-34	0.0701197	0.0052995	0.00228427	0.00383757	-0.00243353	0.00134613	0.00132487	-0.00107519	0.000216213	-0.000834549	0.0194434	0.00251269	4.56853e-05	0.00169036	0.00370955	0.000639594	0.00539087	-0.00266196	0.0043401	-0.00666101	0.000673066
		35-39	-0.0375158	-0.00165137	-0.00328191	-0.00409393	0.00281473	-0.00954123	-0.00111653	-0.00437827	-0.00192855	0.000730684	-0.00925823	0.00213805	0	0.00117053	-0.000718356	-0.000676683	-0.00385709	0.00604914	0.00203655	0.0015967	-0.00177304	-0.011777				35-39	0.0463922	0.0020421	0.00405843	0.00506258	-0.00348072	0.0117987	0.0013807	0.0054142	0.00238485	-0.000903568	0.0114488	-0.00264393	0	-0.00144748	0.000888323	0.00083679	0.0047697	-0.00748041	-0.00251841	-0.00197449	0.00219256
		40-44	-0.0493831	0.00531064	0.0097927	-0.00516882	-0.0020603	-0.00469197	-0.000831349	-0.0101208	-0.00151812	-0.00180728	-0.0166923	0.000134855	0	-0.00148197	0.00995121	-0.000939786	-0.000913367	-0.000795203	-0.00090364	-0.00346998	0.00287219	-0.0260498				40-44	0.051712	-0.00556109	-0.0102545	0.00541258	0.00215746	0.00491324	0.000870556	0.0105981	0.00158971	0.00189251	0.0174795	-0.000141215	0	0.00155186	-0.0104205	0.000984106	0.000956442	0.000832705	0.000946256	0.00363362	-0.00300765
		45-49	-0.021943	0.00334287	-0.0125743	0.000337795	0.00473707	-0.0221046	-0.00152416	-0.00925317	-0.00145488	0.00259369	0.00537372	0.0170213	-6.92799e-05	0.00200482	0.0178226	-0.00131632	-0.00125134	-0.000935279	-0.000415679	-0.000385342	0.00213907	-0.0260316				45-49	0.0187699	-0.00285947	0.010756	-0.000288948	-0.00405206	0.0189081	0.00130376	0.00791511	0.00124449	-0.00221863	-0.00459665	-0.01456	5.92616e-05	-0.00171491	-0.0152453	0.00112597	0.00107039	0.000800032	0.00035557	0.000329619	-0.00182975
		50-54	-0.0258555	-0.0168847	-0.011917	-0.0165147	-0.00487202	-0.0319424	0.0047528	-0.00611352	-0.00143295	-0.00225689	-0.0184251	-0.00122976	-7.16473e-05	-0.00404807	0.0293536	-0.00139712	-0.00126558	0.00543345	-0.000214942	-0.00497949	0.00588741	0.0522831				50-54	0.0170791	0.0111533	0.00787184	0.0109089	0.00321825	0.0210998	-0.0031395	0.00403834	0.000946544	0.00149081	0.0121709	0.000812325	4.73272e-05	0.00267399	-0.0193898	0.000922881	0.000835988	-0.00358911	0.000141982	0.00328924	-0.00388897
		55-59	0.0569755	-0.00494325	0.0232588	-0.0125698	-0.00675465	-0.0434923	0.00359376	0.0160237	-0.0010132	-0.00297204	0.0256291	0.00394529	-0.00010132	-0.00526862	0.0491843	0.0048096	0.00310096	-0.00131716	-0.00010132	0.000621714	-0.00346485	0.00880675				55-59	-0.0262902	0.00228097	-0.0107323	0.0058001	0.0031168	0.0200687	-0.00165827	-0.00739384	0.00046752	0.00137139	-0.0118261	-0.00182048	4.6752e-05	0.0024311	-0.0226951	-0.00221929	-0.00143088	0.000607776	4.6752e-05	-0.000286878	0.00159879
		60-64	0.288604	0.00221834	0.00627224	0.0514504	-0.00969847	-0.0789828	0.00641354	0.0166804	-0.000891025	0.0384369	-0.0234065	-0.0122002	-0.000102811	-0.00829339	0.0837479	0.00744164	0.0588085	-0.00171351	-0.000205621	0.0129299	0.01739	0.122309				60-64	-0.0740203	-0.000568952	-0.00160869	-0.0131958	0.00248743	0.0202573	-0.00164493	-0.00427813	0.000228528	-0.00985819	0.00600324	0.00312907	2.63686e-05	0.00212706	-0.0214794	-0.00190861	-0.015083	0.000439476	5.27371e-05	-0.00331622	-0.00446014
		65-69	0.610923	-0.0573667	-0.0187722	0.0196729	-0.0114638	-0.0223867	0.0100836	0.0342217	-0.000841377	-0.00368102	-0.0197723	0.0175029	-7.01147e-05	0.00496526	0.196163	-0.00354079	0.107102	0.0137647	-7.01147e-05	-0.0103069	0.0124547	0.343264				65-69	-0.0273674	0.00256985	0.000840934	-0.000881282	0.00051354	0.00100285	-0.000451715	-0.00153302	3.7691e-05	0.000164898	0.000885739	-0.000784075	3.14092e-06	-0.000222428	-0.00878748	0.000158616	-0.00479785	-0.000616613	3.14092e-06	0.000461715	-0.000557929
		70-74	0.880375	-0.0287482	0.108192	0.107569	0.0205614	-0.00615369	-0.00502598	0.00788029	-0.000459894	0.0115947	-0.00151228	0.00216687	-0.000295646	0.00137848	0.0650349	-0.00450039	0.225757	0.0135	-0.000131398	0.00597742	0.00906407	0.348526				70-74	0.153793	-0.00502203	0.0189001	0.0187913	0.00359189	-0.00107499	-0.000877992	0.00137661	-8.03391e-05	0.00202548	-0.000264181	0.000378531	-5.16466e-05	0.000240807	0.011361	-0.000786175	0.0394376	0.00235832	-2.2954e-05	0.0010442	0.00158341
		75-79	1.08542	0	0	0	0	0	0	0	0	0	0	0	0	0	0	0	0	0	0	0	0	1.08542				75-79	0.437191	0	0	0	0	0	0	0	0	0	0	0	0	0	0	0	0	0	0	0	0
		80-84	1.4238	0	0	0	0	0	0	0	0	0	0	0	0	0	0	0	0	0	0	0	0	1.4238				80-84	0.902695	0	0	0	0	0	0	0	0	0	0	0	0	0	0	0	0	0	0	0	0
		≥85	1.00578	0	0	0	0	0	0	0	0	0	0	0	0	0	0	0	0	0	0	0	0	1.00578				≥85	0.828366	0	0	0	0	0	0	0	0	0	0	0	0	0	0	0	0	0	0	0	0
		Total	4.18558	-0.112058	0.0919618	0.127607	-0.000644521	-0.235701	0.011282	0.040589	-0.0263824	0.0336452	-0.199883	0.0245187	-0.00355823	-0.0189967	0.43568	-0.00466256	0.354299	0.0390163	-0.506546	0.00624723	0.0452006	4.08397				Total	4.77702	0.0326672	0.0376352	0.0568043	-0.00133379	0.128045	0.00613205	0.0232377	0.0406325	0.0182195	0.325702	-0.00699227	0.00719345	0.0254496	-0.0577643	0.00931506	0.097741	-0.0188503	1.31545	0.00351832	0.00463447
	Iran vs. Turkey	<1	-0.0218442	-0.00475362	-0.00106091	-0.00193818	-0.000502251	-0.00504235	-0.000790982	-0.000704697	-0.00112839	-0.000425188	-0.0117812	-0.000134964	0.0232215	0.000557393	-0.00151448	-0.00162291	-0.0122498	0.00689922	-0.0131942	-0.00180009	-0.00564517	0.011767			Iran vs. Turkey	<1	0.0502413	0.0109332	0.00244007	0.00445777	0.00115517	0.0115973	0.00181924	0.00162079	0.00259528	0.000977924	0.0270966	0.000310415	-0.053409	-0.00128199	0.00348328	0.00373267	0.0281743	-0.0158681	0.0303463	0.00414019	0.0129838
		1-4	0.0742051	-0.002009	-0.000769128	-0.000732651	-9.28352e-05	-0.00169073	-0.000104994	-0.000266346	-0.00116363	0.00182315	-0.00679429	-0.000169073	0.0012586	9.84997e-06	-0.000801168	0.00032155	-0.000920631	0.00844558	0.00636193	0.0070764	0.00873704	0.0556855				1-4	-0.165189	0.00447226	0.00171217	0.00163097	0.000206662	0.00376377	0.000233729	0.000592918	0.00259038	-0.00405854	0.0151249	0.000376377	-0.00280178	-2.19272e-05	0.00178349	-0.000715806	0.00204943	-0.0188008	-0.0141624	-0.0157529	-0.0194497
		5-9	-0.0441318	-0.0011337	-9.50372e-05	-0.000596254	-8.64115e-05	-0.00136878	-0.000680941	-0.000508118	-0.000846863	-0.00154161	-0.0217583	-0.000338745	-0.000172823	5.8809e-05	-0.000513293	-5.17546e-06	-0.00121666	0.00256317	-0.00301578	0.0012877	-0.000603001	-0.01356				5-9	0.0913574	0.00234687	0.000196737	0.00123431	0.000178881	0.00283352	0.00140962	0.00105186	0.00175309	0.00319128	0.0450419	0.000701237	0.000357761	-0.000121741	0.00106257	1.07137e-05	0.00251861	-0.00530602	0.00624296	-0.00266567	0.00124827
		10-14	-0.0494638	-0.00181543	-0.000681197	-0.00111714	0.000307063	-0.00141237	-0.000249202	-0.000328105	-0.00149521	-0.00104678	-0.0193116	2.89305e-05	0.000120327	-0.000623336	-0.000851496	1.64373e-05	-0.00225992	0.00145247	-0.000391232	-0.000175565	-0.00203636	-0.0175942				10-14	0.0946612	0.00347427	0.00130364	0.00213791	-0.000587641	0.00270291	0.00047691	0.00062791	0.00286146	0.00200327	0.0369574	-5.53655e-05	-0.000230275	0.00119291	0.00162955	-3.14568e-05	0.00432491	-0.00277966	0.000748718	0.000335986	0.00389708
		15-19	-0.0784045	-0.00178572	-0.000922908	-0.00164182	-0.000468084	-0.00231192	-0.000338578	-0.000315159	-0.00454823	-0.000922908	-0.0385654	-9.28265e-05	-2.65218e-05	-0.000386543	-0.000872967	-0.000124427	-0.00238331	0.000966642	-0.000165337	0.000156877	7.61844e-05	-0.0237315				15-19	0.137748	0.00313731	0.00162145	0.0028845	0.000822374	0.0040618	0.000594845	0.000553701	0.00799075	0.00162145	0.0677553	0.000163086	4.6596e-05	0.000679114	0.00153371	0.000218605	0.00418721	-0.00169829	0.000290479	-0.000275616	-0.000133848
		20-24	-0.0660536	-0.000530658	-0.000567027	-0.00138566	-0.000463419	-0.00180811	-0.0002801	-0.000462304	-0.00295804	-0.000687707	-0.0328339	-9.90805e-05	6.82821e-06	6.82821e-05	-0.000695721	-0.000286928	-0.00271669	0.00104745	0.0015859	0.000671679	6.82107e-05	-0.0237265				20-24	0.105653	0.000848788	0.000906961	0.00221636	0.000741238	0.00289207	0.00044802	0.000739456	0.0047314	0.00109999	0.0525179	0.000158479	-1.09217e-05	-0.000109217	0.00111281	0.000458941	0.00434534	-0.00167539	-0.00253665	-0.00107435	-0.000109103
		25-29	-0.0742369	-0.00189845	-0.000518546	-0.00279023	-0.0003612	-0.00226022	-0.000316408	-0.000306662	-0.00226882	-0.00166357	-0.0284456	-0.000338232	5.74205e-06	-0.000462841	0.000155584	-0.00012978	-0.00317268	0.00170777	0.00196788	-0.000448498	0.000357723	-0.0330499				25-29	0.107004	0.00273639	0.000747426	0.00402179	0.000520629	0.00325785	0.000456066	0.000442019	0.00327025	0.00239785	0.0410011	0.000487523	-8.27652e-06	0.000667133	-0.000224257	0.000187062	0.00457306	-0.00246155	-0.00283647	0.000646459	-0.000515617
		30-34	-0.0649574	-4.82947e-05	-0.000626107	-0.00257874	0.000565639	-0.00267405	-0.000349246	-0.000268527	-0.00217632	-0.00162593	-0.0222503	-0.000594718	-3.45916e-05	-0.000503371	-0.000754468	-0.000279936	-0.00199747	0.00110642	0.00149552	-0.000136056	0.000502096	-0.0317289				30-34	0.0832973	6.19301e-05	0.00080288	0.00330681	-0.00072534	0.00342904	0.000447851	0.000344343	0.00279078	0.00208499	0.0285324	0.000762628	4.43581e-05	0.000645491	0.000967482	0.000358972	0.00256143	-0.00141881	-0.00191776	0.00017447	-0.000643856
		35-39	-0.052619	0.000771957	-0.00180359	-0.00395195	0.000794757	-0.00385115	-0.000276599	-0.00014112	-0.00163031	-0.00115212	-0.0181467	0.000671998	0.00010836	0.00012144	-0.00206039	-8.66397e-05	-0.00152687	0.00117684	0.00178955	-0.000386999	0.000492238	-0.0235317				35-39	0.0590422	-0.00086619	0.00202376	0.00443436	-0.000891773	0.00432126	0.000310363	0.000158346	0.00182933	0.00129275	0.0203619	-0.000754028	-0.000121587	-0.000136264	0.0023119	9.72158e-05	0.00171326	-0.00132049	-0.002008	0.00043424	-0.000552326
		40-44	-0.0289634	0.00155067	-0.00180081	-0.00424443	0.00112987	-0.00331568	0.000191816	4.10702e-05	-0.00117635	-0.0013804	-0.0156619	0.00232074	0.000114621	0.000850253	0.00128172	-4.23077e-05	-0.000553775	0.00248587	0.000723461	0.00102821	0.00166386	-0.0141699				40-44	0.0278116	-0.001489	0.00172919	0.00407563	-0.00108494	0.00318382	-0.000184188	-3.94368e-05	0.00112956	0.0013255	0.015039	-0.00222844	-0.000110063	-0.000816439	-0.00123075	4.06251e-05	0.000531751	-0.002387	-0.000694689	-0.000987314	-0.00159769
		45-49	-0.0371039	0.00290493	-0.00636245	-0.00687584	0.000259191	-0.00648325	-0.000245726	-0.000484705	-0.00102959	-0.00126626	-0.0135114	0.00506009	-7.75637e-05	0.00196958	6.24356e-05	0.000249137	0.000159291	0.00344727	-0.000165757	-0.000331837	0.00266891	-0.0170504				45-49	0.0295494	-0.00231347	0.00506702	0.00547588	-0.000206418	0.00516323	0.000195695	0.000386017	0.000819957	0.00100845	0.0107604	-0.00402983	6.17713e-05	-0.00156856	-4.97234e-05	-0.000198411	-0.000126859	-0.00274539	0.000132008	0.000264274	-0.0021255
		50-54	-0.0400828	-0.000135763	-0.0133384	-0.0138946	8.22662e-05	-0.0109125	0.000637718	-0.00240252	-0.00134124	-0.00106013	-0.0139336	0.0101633	-4.88758e-05	0.00538934	0.000633184	0.000518369	0.00116142	0.00495425	-8.0495e-05	0.000885207	0.00378367	-0.0111434				50-54	0.0252504	8.55244e-05	0.0084026	0.00875299	-5.1824e-05	0.00687438	-0.000401733	0.00151348	0.000844923	0.000667832	0.00877755	-0.00640244	3.07895e-05	-0.00339504	-0.000398877	-0.000326549	-0.000731643	-0.00312095	5.07082e-05	-0.00055764	-0.00238354
		55-59	-0.0644756	-0.00176846	-0.02239	-0.0227879	-0.00150914	-0.0146576	-0.000644715	-0.00712005	-0.000991603	-0.00171271	-0.0150372	0.0120178	-0.000119431	0.00882392	0.00189001	0.000619535	0.0036236	0.00645445	0.000218419	-0.00134387	0.00485299	-0.0128937				55-59	0.0296706	0.000813816	0.0103035	0.0104866	0.000694482	0.00674518	0.000296688	0.00327653	0.00045632	0.000788162	0.00691986	-0.00553039	5.49604e-05	-0.00406063	-0.000869751	-0.0002851	-0.00166752	-0.00297023	-0.000100513	0.000618429	-0.00223327
		60-64	-0.140139	-0.00814115	-0.0401655	-0.03911	-0.00421969	-0.0322345	0.00132558	-0.0158203	-0.000880925	-0.00273811	-0.013755	0.0141024	-3.35339e-05	0.0163087	0.00125017	1.43045e-05	0.00639203	0.00804702	8.82736e-05	-0.00213088	0.00533044	-0.0337688				60-64	0.0400894	0.00232892	0.0114901	0.0111881	0.00120712	0.00922125	-0.000379207	0.00452568	0.000252004	0.000783287	0.00393487	-0.00403424	9.59298e-06	-0.0046654	-0.000357634	-4.09207e-06	-0.00182855	-0.00230199	-2.52522e-05	0.000609577	-0.00152487
		65-69	-0.0830631	-0.00428301	-0.0406573	-0.0480872	-0.0068919	-0.0313215	0.0014962	-0.0213748	-0.000949875	-0.000673745	-0.00929592	0.0128389	4.03505e-06	0.0304837	0.00773407	0.00215206	0.0135399	0.0125071	0.000326066	-0.00133903	0.0132904	-0.0125613				65-69	0.00883904	0.00045577	0.00432648	0.00511713	0.00073339	0.00333303	-0.000159216	0.00227456	0.00010108	7.16956e-05	0.000989211	-0.00136623	-4.29383e-07	-0.00324388	-0.00082301	-0.000229008	-0.00144083	-0.00133093	-3.46978e-05	0.000142491	-0.00141428
		70-74	-0.0174858	0.0086248	-0.0412067	-0.0579751	-0.00944488	-0.0297219	0.00258877	-0.0206947	-0.000517146	-0.00228369	-0.00816417	0.00775165	-0.000242556	0.0471522	0.0101052	0.00207339	0.0198901	0.0164687	0.000709711	-0.00143857	0.022224	0.0166151				70-74	-0.0014021	0.000691582	-0.00330417	-0.00464875	-0.00075734	-0.00238325	0.000207581	-0.00165941	-4.14675e-05	-0.000183118	-0.000654646	0.000621567	-1.94494e-05	0.00378091	0.00081029	0.000166255	0.00159489	0.00132055	5.69083e-05	-0.000115352	0.00178203
		75-79	-0.119393	0	0	0	0	0	0	0	0	0	0	0	0	0	0	0	0	0	0	0	0	-0.119393				75-79	-0.0326832	0	0	0	0	0	0	0	0	0	0	0	0	0	0	0	0	0	0	0	0
		80-84	-0.0502404	0	0	0	0	0	0	0	0	0	0	0	0	0	0	0	0	0	0	0	0	-0.0502404				80-84	-0.0233869	0	0	0	0	0	0	0	0	0	0	0	0	0	0	0	0	0	0	0	0
		≥85	-0.247176	0	0	0	0	0	0	0	0	0	0	0	0	0	0	0	0	0	0	0	0	-0.247176				≥85	-0.183325	0	0	0	0	0	0	0	0	0	0	0	0	0	0	0	0	0	0	0	0
		Total	-1.20563	-0.0144509	-0.172966	-0.209708	-0.020901	-0.151067	0.0019626	-0.071157	-0.0251026	-0.0183577	-0.289247	0.0631881	0.0240841	0.109817	0.0150484	0.00338667	0.0157685	0.0797303	-0.00174604	0.00157466	0.0557632	-0.601252				Total	0.484229	0.027718	0.0497698	0.0667724	0.00195467	0.0709971	0.00577227	0.0164088	0.0339751	0.0150728	0.380156	-0.0208197	-0.0561059	-0.0124555	0.0107411	0.00348064	0.0507788	-0.0648651	0.0135517	-0.0140627	-0.0127724
			_B	Treatable & preventable cause
			_P	Preventable cause
			_T	Treatable cause
[truncated: 1 more columns]

## Sheet: Table A7
			Life expectancy																										Lifespan inequality (measured by standard deviation)
			Age_contribution	Cerebrovascular diseases_B	Diabetes mellitus_B	Hypertensive diseases_B	Other causes_B	Ischaemic heart diseases	Alcohol-related deaths_P	Cancer_P (excluding lung cancer)	Drug-related deaths_P	Infectious diseases_P	Injuries_P	Lung cancer_P	Other causes_P	Diseases of the respiratory system_P	Cancer_T	Diseases of the digestive system_T	Diseases of the genitourinary system_T	Infectious diseases_T	Pregnancy,childbirth and perinatal period_T	Other causes_T	Diseases of the respiratory system_T	Non-avoidable causes					Age_contribution	Cerebrovascular diseases_B	Diabetes mellitus_B	Hypertensive diseases_B	Other causes_B	Ischaemic heart diseases	Alcohol-related deaths_P	Cancer_P (excluding lung cancer)	Drug-related deaths_P	Infectious diseases_P	Injuries_P	Lung cancer_P	Other causes_P	Diseases of the respiratory system_P	Cancer_T	Diseases of the digestive system_T	Diseases of the genitourinary system_T	Infectious diseases_T	Pregnancy,childbirth and perinatal period_T	Other causes_T	Diseases of the respiratory system_T
	Iran vs. Kuwait																										Iran vs. Kuwait
Iran	74.8	<1	-0.447267	-0.00329749	-0.000908004	-0.00167264	-0.000573476	-0.00430107	0.000415671	-0.000253384	-0.00157706	-0.00922341	-0.0156705	-0.000334528	0.00523695	-0.00197381	-0.00129032	-0.00195938	-0.0117085	0.00370768	-0.354409	-0.00592592	-0.0160962	-0.0254529		Iran	15.4	<1	1.11588	0.00822682	0.00226536	0.00417303	0.00143075	0.0107306	-0.00103705	0.000632163	0.00393457	0.0230113	0.039096	0.000834605	-0.0130656	0.00492442	0.00321919	0.0048884	0.0292112	-0.00925021	0.884207	0.0147844	0.0401579
Kuwait	74.3	1-4	-0.0589924	-0.00174427	-0.00034127	-0.000985892	-0.000455027	-0.00182011	0.000468493	0.000240979	-0.00136508	-0.00176872	-0.0187451	-0.000379189	-0.00034127	0.00112658	-0.000682541	-0.000530865	-0.00212346	0.00208802	-0.00150684	-0.00108618	-0.00246225	-0.0265784		Kuwait	13.4	1-4	0.142117	0.00420207	0.000822143	0.00237508	0.00109619	0.00438476	-0.00112863	-0.000580535	0.00328857	0.00426098	0.0451582	0.000913493	0.000822143	-0.00271401	0.00164429	0.00127889	0.00511556	-0.00503018	0.00363009	0.00261669	0.00593173
Qatar	78.2	5-9	0.00348036	-0.000213066	-0.000281528	-0.000187685	-0.000156405	0.00255146	-0.000312809	-0.000406652	0.000787923	-0.000969708	-0.00103526	-0.000125124	-6.25618e-05	0.000725362	-0.000312809	-0.000125124	-0.00181429	0.000756642	0.00296401	-5.66611e-05	-0.00228351	0.00403815		Qatar	13.6	5-9	-0.00776217	0.000475196	0.000627886	0.000418591	0.000348826	-0.00569046	0.000697651	0.000906947	-0.00175729	0.00216272	0.00230891	0.000279061	0.00013953	-0.00161776	0.000697651	0.000279061	0.00404638	-0.00168752	-0.00661057	0.00012637	0.00509286
Turkey	73.8	10-14	0.00300488	8.14894e-05	-0.000156501	-0.000532102	-0.0001252	0.00011279	-0.000250401	-0.000406901	-0.000469502	-0.000751203	0.00086672	-9.39003e-05	-3.13001e-05	-0.000281701	-0.000375601	-9.39003e-05	-0.001252	-0.000313001	-0.000970303	0.00030059	0.00251697	0.00522985		Turkey	17.4	10-14	-0.00616213	-0.000167111	0.000320937	0.00109119	0.00025675	-0.000231298	0.000513499	0.000834436	0.000962811	0.0015405	-0.00177739	0.000192562	6.41874e-05	0.000577686	0.000770249	0.000192562	0.0025675	0.000641874	0.00198981	-0.000616423	-0.00516156
		15-19	0.0648838	-0.00252507	-0.000180362	-0.000566853	-0.000334959	0.0166488	-0.000386491	-0.000386491	0.00241332	0.000906081	0.0593924	-0.00025766	-2.5766e-05	-0.000334959	0.000854548	0.00126681	-0.00112944	-0.000283427	0.00212135	0.0016318	0.00377892	-0.0177188				15-19	-0.121359	0.00472291	0.000337351	0.00106024	0.000626508	-0.0311401	0.000722894	0.000722894	-0.00451388	-0.00169474	-0.111088	0.000481929	4.81929e-05	0.000626508	-0.00159835	-0.00236944	0.00211251	0.000530122	-0.00396779	-0.00305212	-0.00706811
		20-24	-0.0624576	-0.00165426	-0.000741057	-0.00186875	5.00181e-05	0.0188959	-0.000773276	-0.00148211	-0.00370957	5.00181e-05	-0.0255466	-0.000934376	0	-0.000998815	-0.00186875	0.000468876	-0.00460744	8.22379e-05	-0.000708837	-0.000204364	0.0045743	-0.0414807				20-24	0.105526	0.00279498	0.00125206	0.00315738	-8.45088e-05	-0.0319258	0.0013065	0.00250413	0.00626757	-8.45088e-05	0.0431626	0.00157869	0	0.00168756	0.00315738	-0.000792197	0.00778457	-0.000138946	0.00119763	0.000345286	-0.00772858
		25-29	-0.0264653	-0.000620465	-0.00098089	-0.00155788	-0.000846258	0.021602	0.000959155	-0.00110353	0.00085298	-0.000641939	-0.00558112	-0.000653927	-3.84663e-05	-0.000750092	-0.000668417	-0.00030773	-0.00341151	0.000504804	-0.00036543	0.00316596	0.0024928	-0.0385153				25-29	0.0399179	0.000935857	0.00147949	0.00234978	0.00127642	-0.0325826	-0.00144671	0.00166448	-0.00128656	0.000968246	0.00841809	0.000986328	5.80193e-05	0.00113138	0.00100818	0.000464154	0.00514563	-0.000761404	0.000551183	-0.00477527	-0.00375993
		30-34	-0.0903047	-0.00195258	-0.00106948	-0.00193734	-0.000629643	0.0199843	0.000608495	-0.0029809	-0.00159867	-0.00239013	-0.0345636	-0.00101879	-1.88665e-05	-0.000975148	-0.00293726	0.000181616	-0.0044218	0.000376189	-0.000282997	-0.000473942	-0.00140545	-0.0527986				30-34	0.119764	0.00258955	0.00141837	0.00256934	0.000835047	-0.0265036	-0.000807001	0.00395334	0.0021202	0.00316985	0.045839	0.00135114	2.50212e-05	0.00129326	0.00389546	-0.000240863	0.0058643	-0.000498911	0.000375317	0.000628554	0.00186394
		35-39	-0.0122309	0.00241456	-0.00131012	-0.00229526	-0.00157007	0.0421783	0.000501037	-0.00187119	-0.00059897	-0.00234317	-0.00815105	-0.000526819	-6.15713e-05	7.17696e-05	-0.00083987	0.0011458	-0.00348051	0.000518161	0.000182982	-5.65674e-05	0.000259756	-0.036398				35-39	0.0139784	-0.00275955	0.00149731	0.0026232	0.0017944	-0.0482046	-0.000572624	0.00213854	0.000684549	0.00267796	0.00931565	0.00060209	7.03685e-05	-8.20239e-05	0.000959869	-0.00130951	0.0039778	-0.000592195	-0.000209126	6.46496e-05	-0.000296869
		40-44	-0.020688	0.0052981	-0.00124205	-0.0042979	-0.000282292	0.0552273	0.000260555	-0.00432686	-0.00311596	-0.00262522	-0.010554	-0.00176534	-3.61898e-05	-0.0011769	-0.00149465	-0.000145488	-0.00388245	0.00213228	-0.000108569	0.000322794	-0.000854102	-0.048021				40-44	0.0198131	-0.00507405	0.00118952	0.00411615	0.000270354	-0.0528918	-0.000249536	0.00414389	0.00298419	0.0025142	0.0101077	0.00169069	3.46594e-05	0.00112713	0.00143144	0.000139335	0.00371826	-0.00204211	0.000103978	-0.000309144	0.000817983
		45-49	-0.0490129	0.00826326	-0.0040583	-0.0083742	-0.00279235	0.0703946	0.00153484	-0.00908228	-0.00186637	-0.00392514	-0.0122409	-0.00540344	-2.26558e-05	-0.00387414	-0.00321435	-0.000640044	-0.00645974	0.00546275	-0.000113279	0.000220806	-0.000835565	-0.0719865				45-49	0.0377434	-0.0063633	0.00312518	0.00644873	0.0021503	-0.0542089	-0.00118194	0.006994	0.00143724	0.00302263	0.00942635	0.00416104	1.74466e-05	0.00298337	0.00247528	0.00049288	0.00497446	-0.0042067	8.72329e-05	-0.000170036	0.000643445
		50-54	-0.0965974	0.00116016	-0.0121584	-0.0175509	-0.00191863	0.0756506	-7.72594e-05	-0.0189038	-0.000534472	-0.000377894	-0.0298629	-0.00426889	-5.11491e-05	-0.00587589	0.00100573	0.00085961	-0.00781956	0.00841922	-0.000179022	0.0019045	0.00249844	-0.0885168				50-54	0.0559563	-0.000672049	0.00704302	0.0101668	0.00111141	-0.0438223	4.47543e-05	0.0109505	0.000309605	0.000218904	0.0172987	0.00247285	2.96293e-05	0.00340374	-0.00058259	-0.000497949	0.00452966	-0.00487703	0.000103703	-0.00110323	-0.00144728
		55-59	-0.123176	0.00393092	-0.0162596	-0.0231667	-0.00586072	0.0820199	-0.00105961	-0.0218974	-0.00134192	-0.000433636	-0.0140226	-0.00965021	-2.14791e-05	-0.0095848	-0.00257539	-0.000310921	-0.00937512	0.00865309	-0.000107396	0.00129288	-0.00133471	-0.102071				55-59	0.0473552	-0.00151125	0.00625103	0.00890649	0.00225316	-0.0315326	0.000407369	0.00841847	0.000515903	0.000166712	0.00539099	0.00371004	8.25768e-06	0.00368489	0.000990112	0.000119534	0.00360428	-0.00332669	4.12884e-05	-0.00049705	0.00051313
		60-64	0.113359	0.00798757	-0.0104303	-0.0284704	-0.00675697	0.201147	0.000660508	-0.0140434	0.00174577	-0.00425559	-0.00490545	0.00456228	-2.52664e-05	-0.0142875	0.00593512	3.96907e-05	-0.00316556	0.0165458	0.00107442	0.011821	0.0259689	-0.0777884				60-64	-0.0207131	-0.0014595	0.00190585	0.00520217	0.00123464	-0.0367539	-0.000120689	0.00256604	-0.00031899	0.000777589	0.000896332	-0.000833627	4.61672e-06	0.00261064	-0.00108447	-7.25236e-06	0.000578416	-0.00302328	-0.00019632	-0.00215995	-0.00474508
		65-69	0.460677	0.0108874	0.00930636	-0.0167982	-0.00419227	0.298561	-0.000272537	-0.0280909	-0.00265431	-0.00175576	0.0225144	0.0152148	-6.17281e-05	-0.0173438	0.0435002	-0.00413578	-0.00814112	0.0736323	-6.17281e-05	0.00290821	0.0662336	0.00142784				65-69	0.0128339	0.000303309	0.000259263	-0.000467976	-0.000116791	0.00831751	-7.59254e-06	-0.000782577	-7.39456e-05	-4.89131e-05	0.000627223	0.000423865	-1.71966e-06	-0.000483177	0.00121186	-0.000115218	-0.000226801	0.0020513	-1.71966e-06	8.10188e-05	0.00184518
		70-74	0.322235	0.00200409	0.0181953	-0.0379706	-0.0137004	0.196432	0.00575825	-0.0522321	-0.0018389	0.000215349	0.0185795	0.0293846	-0.000273879	-0.0187279	0.0238349	0.00236726	0.00579123	0.0827067	-7.82513e-05	0.00739506	0.0914912	-0.0370984				70-74	0.080552	0.00050098	0.00454845	-0.00949187	-0.00342482	0.0491038	0.00143944	-0.0130569	-0.000459688	5.38327e-05	0.00464448	0.00734554	-6.84641e-05	-0.00468159	0.00595823	0.000591765	0.00144769	0.0206749	-1.95612e-05	0.00184861	0.0228709
		75-79	0.237349	0	0	0	0	0	0	0	0	0	0	0	0	0	0	0	0	0	0	0	0	0.237349				75-79	0.114691	0	0	0	0	0	0	0	0	0	0	0	0	0	0	0	0	0	0	0	0
		80-84	0.166161	0	0	0	0	0	0	0	0	0	0	0	0	0	0	0	0	0	0	0	0	0.166161				80-84	0.119188	0	0	0	0	0	0	0	0	0	0	0	0	0	0	0	0	0	0	0	0
		≥85	0.101581	0	0	0	0	0	0	0	0	0	0	0	0	0	0	0	0	0	0	0	0	0.101581				≥85	0.089497	0	0	0	0	0	0	0	0	0	0	0	0	0	0	0	0	0	0	0	0
		Total	0.485539	0.0300204	-0.0226162	-0.148233	-0.0401447	1.09528	0.00803462	-0.157227	-0.0148708	-0.0302901	-0.0795259	0.0237495	0.0041648	-0.0742619	0.0588706	-0.00191957	-0.0670012	0.204989	-0.352549	0.0231599	0.174543	-0.148638				Total	1.95881	0.00674486	0.0343432	0.0446983	0.0110586	-0.322951	-0.00141966	0.0320097	0.0140948	0.0427172	0.128825	0.0261903	-0.0118137	0.014472	0.0241538	0.00311415	0.0844514	-0.0115369	0.881282	0.00781239	0.0495297
	Iran vs. Qatar	<1	-0.549565	-0.0033772	-0.000929954	-0.00171307	-0.00058734	-0.00440505	-0.00068523	-0.00137046	-0.00161518	-0.00680394	-0.0193822	-0.000342615	0.00440328	-0.00049004	-0.00132151	-0.00200674	-0.00934908	0.00283704	-0.464148	-0.00606918	-0.00729634	-0.0249124			Iran vs. Qatar	<1	1.40609	0.00864075	0.00237934	0.00438299	0.00150274	0.0112705	0.0017532	0.00350639	0.00413253	0.0174082	0.0495904	0.000876598	-0.011266	0.00125379	0.00338116	0.00513436	0.0239201	-0.00725872	1.18755	0.0155283	0.0186681
		1-4	-0.0614081	0.000954595	-0.000349599	-0.00100995	-0.000466131	0.00361834	-0.000621509	-0.000854574	-0.00139839	-0.00291332	-0.0220898	-0.000388443	-0.000349599	-0.0010488	-0.000699197	-0.00054382	-0.00217528	-0.00116533	-0.00927796	0.000527308	-0.00308521	-0.0180714				1-4	0.151843	-0.00236042	0.00086445	0.0024973	0.0011526	-0.00894704	0.0015368	0.0021131	0.0034578	0.00720375	0.0546213	0.000960499	0.00086445	0.00259335	0.0017289	0.0013447	0.0053788	0.0028815	0.0229415	-0.00130387	0.00762878
		5-9	-0.00509763	-0.00138027	-0.000288893	-0.000192596	-0.000160496	-0.00086668	-0.000320993	-0.00041729	-0.000353092	-0.000995077	0.00215373	-0.000128397	-6.41985e-05	0.00262075	0.00271704	0.00290964	-0.00186176	-0.000385191	-0.00160496	-0.00121977	-0.00234325	-0.00291588				5-9	0.0116959	0.00316686	0.00066283	0.000441887	0.000368239	0.00198849	0.000736478	0.000957421	0.000810126	0.00228308	-0.00494146	0.000294591	0.000147296	-0.00601298	-0.00623392	-0.00667581	0.00427157	0.000883774	0.00368239	0.00279862	0.00537629
		10-14	0.00555529	-0.00115856	-0.000160911	-0.000547098	-0.000128729	-0.00112638	-0.000257458	-0.000418369	-0.000482734	-0.000772374	-0.00160113	-9.65467e-05	-3.21822e-05	0.00467848	-0.000386187	-9.65467e-05	-0.00128729	-0.000321822	-0.000997649	-0.000933285	0.0125229	-0.000840817				10-14	-0.011751	0.00245069	0.000340373	0.00115727	0.000272299	0.00238261	0.000544598	0.000884971	0.00102112	0.00163379	0.00338686	0.000204224	6.80747e-05	-0.00989633	0.000816896	0.000204224	0.00272299	0.000680747	0.00211032	0.00197417	-0.0264895
		15-19	0.000808173	-5.2046e-05	-0.000185872	-0.000584171	-0.000345192	-2.54928e-05	-0.000398298	-0.000398298	-0.00358468	-0.000584171	0.0170673	-0.000265532	-2.65532e-05	-0.000345192	-0.000637277	-0.000212426	-0.00268187	-0.000292085	-0.000849703	0.00119595	0.0105735	-0.0165597				15-19	-0.00156425	0.000100737	0.000359764	0.00113069	0.000668134	4.93425e-05	0.000770923	0.000770923	0.00693831	0.00113069	-0.0330344	0.000513949	5.13949e-05	0.000668134	0.00123348	0.000411159	0.00519088	0.000565344	0.00164464	-0.00231482	-0.0204654
		20-24	-0.164011	-0.0022485	-0.000765734	-0.00193098	-0.000865613	-0.00247128	-0.000799027	-0.000793892	-0.0102542	-0.000865613	-0.0945474	-0.000965491	0	-0.00103208	-0.000455829	-0.000432806	-0.00402329	0.00138041	-0.000732442	-0.00148791	-0.00131631	-0.0394028				20-24	0.287879	0.00394668	0.00134405	0.00338935	0.00151936	0.00433771	0.00140249	0.00139348	0.0179986	0.00151936	0.165954	0.00169467	0	0.00181155	0.000800091	0.000759681	0.00706187	-0.00242296	0.00128561	0.00261164	0.00231044
		25-29	-0.103253	-0.00172924	-0.000197642	-0.00161476	-0.000877155	-0.00345108	-0.000777478	-0.00173437	-0.00797414	-0.000846396	-0.0565689	-0.000677802	-3.98707e-05	4.15818e-05	-0.00105486	-0.000318965	-0.00330756	0.000161194	-0.000378771	-0.000804814	0.00259275	-0.0236945				25-29	0.162566	0.0027226	0.000311178	0.00254236	0.00138104	0.00543356	0.0012241	0.00273069	0.0125549	0.00133261	0.089065	0.00106716	6.27744e-05	-6.54685e-05	0.00166083	0.000502195	0.00520758	-0.000253792	0.000596357	0.00126714	-0.00408215
		30-34	-0.119972	-0.0022946	-0.00149171	-0.000416472	-0.0014132	-0.00941946	-0.000883247	-0.00230994	-0.00924466	-0.00286565	-0.0541792	-0.0010599	-1.96277e-05	-0.000602324	-0.00264361	0.00022204	-0.00535837	-0.000350231	-0.000294416	-0.00118502	-0.00093415	-0.0232281				30-34	0.167092	0.00319582	0.00207759	0.000580045	0.00196824	0.013119	0.00123015	0.00321719	0.0128756	0.00399116	0.0754586	0.00147618	2.73367e-05	0.000838893	0.00368191	-0.000309249	0.00746292	0.000487788	0.00041005	0.00165045	0.00130105
		35-39	-0.0691556	-0.00129027	0.000184074	-0.00200807	-0.00164091	-0.00658628	-0.000625982	-0.00348952	-0.00715885	-0.00321746	-0.0320698	-0.000931641	-6.43492e-05	-0.000690332	-0.00163664	-0.000336411	-0.00247176	-0.0002238	-0.000193048	-0.000427244	0.000303799	-0.00458116				35-39	0.0836695	0.00156106	-0.000222706	0.00242951	0.00198529	0.00796856	0.000757359	0.00422188	0.00866131	0.00389272	0.0388004	0.00112717	7.78544e-05	0.000835214	0.00198012	0.000407014	0.00299051	0.000270769	0.000233563	0.000516911	-0.000367558
		40-44	-0.100523	-0.00327633	-0.00307468	-0.00155544	-0.00128675	-0.0148067	-0.00119497	-0.00353357	-0.00717074	-0.00383882	-0.0357303	-0.00302427	-3.80411e-05	-0.00153734	-0.00256112	-0.000932006	-0.00429199	8.27306e-05	-0.000114123	-0.00134049	-0.00239899	-0.00889881				40-44	0.103055	0.00335888	0.00315215	0.00159462	0.00131917	0.0151797	0.00122508	0.0036226	0.00735141	0.00393554	0.0366306	0.00310046	3.89995e-05	0.00157607	0.00262565	0.000955488	0.00440013	-8.48149e-05	0.000116999	0.00137426	0.00245943
		45-49	-0.179421	-0.00177735	-0.00506952	-0.00727802	-0.00221086	-0.0420705	-0.00290311	-0.0120058	-0.00695788	-0.0045118	-0.0368239	-0.00422977	-2.39927e-05	-0.00410275	-0.00492203	-0.00103286	-0.00619247	9.36174e-05	-0.000119963	-0.00319338	-0.007127	-0.0269622				45-49	0.150365	0.00148952	0.00424855	0.0060994	0.00185282	0.0352575	0.00243298	0.0100615	0.0058311	0.00378115	0.0308605	0.00354479	2.01072e-05	0.00343834	0.00412494	0.000865598	0.00518964	-7.84568e-05	0.000100536	0.00267624	0.00597284
		50-54	-0.306483	-0.0229712	-0.00802015	-0.0164067	-0.00417512	-0.0842333	0.00112592	-0.0230532	-0.00577127	-0.00618155	-0.0437381	-0.0127213	-5.4704e-05	-0.00743974	-0.00656973	-0.00113642	-0.00452096	-0.00139495	-0.000191464	-0.004896	-0.00837233	-0.0457612				50-54	0.198497	0.0148775	0.00519432	0.0106259	0.00270405	0.0545544	-0.000729209	0.0149306	0.00373781	0.00400353	0.0283274	0.00823906	3.54295e-05	0.00481841	0.00425494	0.000736013	0.00292804	0.000903452	0.000124003	0.00317094	0.00542241
		55-59	-0.298544	-0.0153475	-0.0134452	-0.0226031	-0.00819552	-0.0847678	-0.000425082	-0.0220132	-0.0039115	-0.00158922	-0.0326327	-0.0166601	-2.32827e-05	-0.00860423	-0.00860077	0.000219918	-0.00458231	0.000332874	-0.000116414	-0.00234118	-0.0044659	-0.048772				55-59	0.135181	0.00694933	0.00608798	0.0102347	0.00371093	0.0383828	0.000192477	0.00996759	0.00177113	0.000719598	0.0147761	0.00754367	1.05424e-05	0.00389599	0.00389443	-9.9579e-05	0.00207487	-0.000150725	5.27121e-05	0.00106009	0.00202216
		60-64	-0.432715	-0.0429626	-0.0354177	-0.0295576	-0.00837406	-0.0975114	-0.00432374	-0.0394122	-0.00360338	-0.00723175	-0.0422393	-0.015172	-2.79332e-05	-0.0155558	-0.0137093	-0.00410618	-0.00134216	-0.00245812	-0.000195532	-0.00605855	-0.00858571	-0.0548699				60-64	0.108499	0.0107725	0.00888065	0.0074113	0.00209971	0.0244501	0.00108414	0.00988222	0.000903514	0.00181329	0.0105911	0.00380424	7.00398e-06	0.00390048	0.00343748	0.00102959	0.000336533	0.000616351	4.90279e-05	0.00151912	0.00215279
		65-69	0.470854	-0.0359742	0.104743	0.0253208	-0.00522207	-0.0103151	0.00742305	0.00671645	-0.00301882	0.00861654	0.00802573	0.0174601	-7.02051e-05	-0.0144189	0.0347739	-0.00470374	0.0283419	0.00551931	-7.02051e-05	-2.6896e-05	0.0154511	0.282283				65-69	-0.0170088	0.0012995	-0.00378365	-0.00091467	0.000188638	0.000372616	-0.000268145	-0.00024262	0.00010905	-0.000311257	-0.000289915	-0.000630716	2.53604e-06	0.000520859	-0.00125615	0.000169914	-0.0010238	-0.000199375	2.53604e-06	9.71572e-07	-0.000558142
		70-74	0.282116	-0.0869798	0.102458	-0.0130384	-0.0197967	-0.135341	0.00206043	-0.00839172	0.0095841	-0.00973375	0.0216175	0.00255193	-0.000329161	-0.0122431	0.0191981	0.0400292	0.0495492	0.0079383	-9.40459e-05	0.000696762	0.0510923	0.261288				70-74	0.0534698	-0.0164854	0.019419	-0.00247119	-0.00375209	-0.0256513	0.000390515	-0.00159049	0.00181649	-0.00184485	0.00409719	0.000483671	-6.23862e-05	-0.00232046	0.00363863	0.00758679	0.00939111	0.00150456	-1.78246e-05	0.000132058	0.00968359
		75-79	-0.402373	0	0	0	0	0	0	0	0	0	0	0	0	0	0	0	0	0	0	0	0	-0.402373				75-79	-0.168673	0	0	0	0	0	0	0	0	0	0	0	0	0	0	0	0	0	0	0	0
		80-84	-0.431291	0	0	0	0	0	0	0	0	0	0	0	0	0	0	0	0	0	0	0	0	-0.431291				80-84	-0.278165	0	0	0	0	0	0	0	0	0	0	0	0	0	0	0	0	0	0	0	0
		≥85	-0.896754	0	0	0	0	0	0	0	0	0	0	0	0	0	0	0	0	0	0	0	0	-0.896754				≥85	-0.792372	0	0	0	0	0	0	0	0	0	0	0	0	0	0	0	0	0	0	0	0
		Total	-3.36123	-0.221865	0.137988	-0.0751357	-0.0557458	-0.493779	-0.00360673	-0.11348	-0.0629154	-0.0443344	-0.422738	-0.0366518	0.00323958	-0.0607699	0.0114909	0.0275219	0.0244449	0.0117539	-0.479378	-0.0275637	0.0466111	-1.52632				Total	1.75037	0.0456866	0.0513159	0.0511315	0.0189412	0.180149	0.0142839	0.0664275	0.0899708	0.0524924	0.563893	0.0343002	-0.00991461	0.00785585	0.0297694	0.0130221	0.0875038	-0.00165456	1.22088	0.0326622	0.0110351
	Iran vs. Turkey	<1	-0.254592	-0.00328212	-0.000903771	-0.00161867	-0.000524636	-0.00428102	-0.000573602	-0.00123954	-0.00156971	-0.00599487	-0.0111266	-0.000332968	0.00691666	-0.000135742	-0.00119197	-0.00162707	-0.0101765	0.00354783	-0.148515	-0.00238958	-0.00841812	-0.061155			Iran vs. Turkey	<1	0.547937	0.00706384	0.00194511	0.00348374	0.00112913	0.0092137	0.00123452	0.00266776	0.00337836	0.0129023	0.0239468	0.000716621	-0.0148862	0.000292147	0.00256539	0.00350182	0.0219022	-0.0076357	0.319636	0.00514291	0.0181176
		1-4	0.189306	-0.00151411	-5.48871e-06	-0.000981796	-0.000230227	-0.00181255	-0.000158364	-5.05684e-05	-0.00124795	0.00274062	0.022771	-0.000377614	0.00144342	0.00355008	-1.09774e-05	0.000140068	0.00290082	0.0116844	0.018084	0.00988469	0.0145091	0.107987				1-4	-0.393138	0.00314442	1.13986e-05	0.00203893	0.000478122	0.00376418	0.00032888	0.000105017	0.00259167	-0.00569156	-0.0472893	0.000784205	-0.00299761	-0.00737258	2.27972e-05	-0.000290885	-0.00602424	-0.0242655	-0.0375556	-0.0205279	-0.0301315
		5-9	0.18616	0.00289783	0.000347364	-3.00154e-05	1.14631e-06	0.00104209	0.000159247	0.000222717	0.000128086	0.00123135	0.0474981	0.000189263	0.000408541	0.00179226	0.000944021	3.2308e-05	0.00101781	0.00449166	0.00377838	0.00807619	0.00871203	0.10322				5-9	-0.357158	-0.00555964	-0.000666437	5.75862e-05	-2.19926e-06	-0.00199931	-0.000305525	-0.000427295	-0.00024574	-0.00236242	-0.0911277	-0.000363111	-0.000783809	-0.00343856	-0.00181116	-6.19847e-05	-0.00195272	-0.0086175	-0.00724903	-0.0154946	-0.0167145
		10-14	0.129001	0.0017606	0.000536047	-0.000414771	0.000451903	0.00133048	0.000327174	0.00028659	-6.42738e-06	-5.64144e-05	0.0415299	0.000483085	0.000199471	0.000641972	0.000894404	0.000137106	0.00105924	0.0032633	0.000532595	0.00474671	0.00334351	0.0679544				10-14	-0.227011	-0.00309824	-0.000943317	0.000729899	-0.000795243	-0.00234133	-0.00057575	-0.00050433	1.13107e-05	9.92759e-05	-0.0730827	-0.000850116	-0.000351021	-0.00112972	-0.00157394	-0.000241275	-0.00186401	-0.00574263	-0.000937241	-0.00835309	-0.00588379
		15-19	0.0967583	0.000531518	0.00035028	-0.000233554	0.000461238	0.000490942	-5.38461e-05	0.00127112	0.00156909	-3.48086e-05	0.0358085	0.000273262	0.000106824	0.00118997	0.000907573	0.000125862	0.000123258	0.00289753	0.000172205	0.0029306	0.0045197	0.0433511				15-19	-0.154837	-0.000850561	-0.000560534	0.000373744	-0.000738095	-0.00078563	8.61671e-05	-0.00203411	-0.00251093	5.57024e-05	-0.0573025	-0.000437287	-0.000170945	-0.00190425	-0.00145234	-0.00020141	-0.000197244	-0.00463676	-0.000275571	-0.00468969	-0.00723263
		20-24	0.0532583	0.000930935	0.000213046	-0.00138655	0.00075109	0.000324221	2.23442e-05	0.000901871	0.00319429	-0.000200467	0.00132263	0.000416873	7.92964e-05	0.00122492	0.00313334	0.000296249	-0.000547493	0.00221053	0.000641637	0.00285163	0.00682566	0.0300523				20-24	-0.076693	-0.00134056	-0.00030679	0.00199666	-0.00108158	-0.000466885	-3.21761e-05	-0.00129871	-0.00459983	0.000288676	-0.00190462	-0.000600305	-0.000114188	-0.0017639	-0.00451207	-0.000426603	0.0007884	-0.00318321	-0.00092397	-0.00410639	-0.00982908
		25-29	0.175756	0.00442152	0.000254141	-0.000673069	0.00214836	0.00431182	0.00101223	0.00405189	0.00465052	0.000904057	0.0838222	0.00190009	-3.83474e-05	0.00110023	0.00550167	0.000661221	0.000343045	0.00332727	0.000867699	0.00631628	0.0067012	0.0441721				25-29	-0.22484	-0.00565633	-0.000325116	0.000861038	-0.00274833	-0.00551598	-0.00129491	-0.00518346	-0.00594928	-0.00115653	-0.107231	-0.00243074	4.90567e-05	-0.00140749	-0.00703813	-0.000845881	-0.000438847	-0.00425648	-0.00111002	-0.00808024	-0.00857266
		30-34	0.183621	0.00743167	0.00074291	-0.00120948	0.00232277	0.0125528	0.00224582	0.00856144	-4.23591e-06	-0.00141041	0.0737779	0.00458406	-1.88207e-05	0.00175648	0.0081579	0.00129313	0.00129821	0.00421649	0.00046998	0.00637376	0.0063893	0.0440898				30-34	-0.205239	-0.0083066	-0.000830374	0.00135187	-0.00259623	-0.0140307	-0.00251022	-0.00956939	4.73461e-06	0.00157646	-0.0824639	-0.00512375	2.10364e-05	-0.00196327	-0.00911834	-0.00144537	-0.00145105	-0.0047129	-0.000525311	-0.00712415	-0.00714152
		35-39	0.250425	0.0134373	0.00356291	-0.00125788	0.00389188	0.0354422	0.00478663	0.0145934	-0.00116022	-0.00123028	0.0744475	0.0117254	1.22869e-05	0.00332322	0.0100896	0.00130034	0.00368244	0.00435936	0.000405785	0.00467573	0.0076546	0.0566826				35-39	-0.239202	-0.0128351	-0.00340323	0.0012015	-0.00371747	-0.0338538	-0.00457211	-0.0139394	0.00110822	0.00117514	-0.0711111	-0.0111999	-1.17362e-05	-0.00317428	-0.00963745	-0.00124206	-0.0035174	-0.00416399	-0.0003876	-0.00446618	-0.00731155
		40-44	0.239798	0.016599	0.00337063	-0.00151825	0.00512943	0.0478387	0.00420819	0.0186795	-0.00384249	-0.0015201	0.0416482	0.0233701	2.01073e-05	0.0048398	0.0096053	0.00114042	0.00418306	0.00508153	0.000229312	0.00417167	0.0096311	0.0469325				40-44	-0.189718	-0.0131324	-0.0026667	0.00120117	-0.00405818	-0.0378479	-0.00332934	-0.0147784	0.00304001	0.00120263	-0.0329502	-0.0184894	-1.5908e-05	-0.00382904	-0.0075993	-0.000902254	-0.00330945	-0.00402028	-0.000181422	-0.00330045	-0.00761971
		45-49	0.174456	0.0161897	0.00382067	-0.00540725	0.00246088	0.0435183	0.00576405	0.0155444	-0.00457095	-0.00212437	0.00214923	0.0411202	1.78041e-05	0.00856053	0.0080825	0.00137787	0.00480408	0.00451976	0.000372934	0.00132123	0.00663018	0.0203046				45-49	-0.109066	-0.0101214	-0.0023886	0.00338049	-0.00153849	-0.0272067	-0.00360356	-0.00971804	0.00285766	0.00132811	-0.00134365	-0.0257074	-1.11308e-05	-0.00535186	-0.005053	-0.000861414	-0.00300341	-0.00282566	-0.00023315	-0.000826005	-0.00414505
		50-54	0.0766611	0.00491341	-0.00363557	-0.0144085	-0.000963206	0.0181921	0.00452415	0.0107372	-0.00476031	-0.00287411	-0.0215832	0.0707174	5.0527e-05	0.0116744	0.00592652	0.00056719	0.00301817	0.00504379	0.000151298	2.59664e-05	0.0040602	-0.0147163				50-54	-0.0350146	-0.00224418	0.00166053	0.00658102	0.000439939	-0.00830913	-0.00206638	-0.00490416	0.00217425	0.00131273	0.00985802	-0.0322998	-2.3078e-05	-0.00533224	-0.00270691	-0.000259061	-0.00137853	-0.00230373	-6.91046e-05	-1.186e-05	-0.00185448
		55-59	0.129416	0.00470837	-0.00507163	-0.0198005	-0.00119602	0.023591	0.00366662	0.00740968	-0.00332703	-0.00363076	-0.0177331	0.100912	2.69174e-08	0.0220411	0.00755442	0.000419674	0.00422287	0.00631436	0.000131643	-0.00128698	0.00643646	-0.00594596				55-59	-0.0369189	-0.00134317	0.0014468	0.00564854	0.000341192	-0.00672988	-0.00104599	-0.00211378	0.000949112	0.00103576	0.00505876	-0.0287874	-7.6788e-09	-0.00628774	-0.00215507	-0.000119722	-0.00120467	-0.00180131	-3.75543e-05	0.00036714	-0.00183615
		60-64	0.0900699	-0.00226001	-0.017277	-0.0273507	-0.00352444	0.0107824	0.00205194	0.00275242	-0.00323766	-0.00501086	-0.0228043	0.114271	1.34148e-05	0.0360798	0.00885538	-0.000284479	0.00562114	0.00767278	0.000113697	-0.00207083	0.00757294	-0.0218969				60-64	-0.00985761	0.000247344	0.00189086	0.00299337	0.000385729	-0.00118007	-0.000224573	-0.000301236	0.000354342	0.000548408	0.00249579	-0.0125063	-1.46817e-06	-0.00394872	-0.000969168	3.11345e-05	-0.0006152	-0.000839739	-1.24435e-05	0.00022664	-0.000828813
		65-69	0.080162	-0.00174293	-0.0231735	-0.034363	-0.00359067	0.00431143	-0.000147601	-0.0102774	-0.00274467	-0.00409886	-0.0200603	0.114691	-4.54417e-05	0.0572176	0.00712631	0.000888497	0.0068432	0.00993057	0.000360032	-0.00166742	0.008421	-0.0277155				65-69	0.00578377	-0.000125754	-0.00167199	-0.00247933	-0.000259071	0.000311074	-1.06495e-05	-0.000741526	-0.00019803	-0.000295736	-0.00144737	0.00827504	-3.27866e-06	0.00412831	0.00051417	6.41059e-05	0.000493743	0.0007165	2.59766e-05	-0.000120306	0.000607583
		70-74	-0.194145	-0.026481	-0.0458941	-0.0618451	-0.009635	-0.048673	-0.00152286	-0.0331642	-0.00185216	-0.006183	-0.0330126	0.08499	-0.000240378	0.0754248	0.00214178	0.00020702	0.00447737	0.0121876	0.000276403	-0.00383186	0.00508396	-0.106598				70-74	-0.0509917	-0.00695517	-0.012054	-0.0162435	-0.00253061	-0.0127839	-0.000399976	-0.0087105	-0.000486466	-0.00162395	-0.00867069	0.0223224	-6.31346e-05	0.0198101	0.000562534	5.43734e-05	0.00117597	0.00320104	7.25966e-05	-0.00100643	0.00133529
		75-79	-0.311264	0	0	0	0	0	0	0	0	0	0	0	0	0	0	0	0	0	0	0	0	-0.311264				75-79	-0.143576	0	0	0	0	0	0	0	0	0	0	0	0	0	0	0	0	0	0	0	0
		80-84	-0.167638	0	0	0	0	0	0	0	0	0	0	0	0	0	0	0	0	0	0	0	0	-0.167638				80-84	-0.110669	0	0	0	0	0	0	0	0	0	0	0	0	0	0	0	0	0	0	0	0
		≥85	-0.0663875	0	0	0	0	0	0	0	0	0	0	0	0	0	0	0	0	0	0	0	0	-0.0663875				≥85	-0.0544131	0	0	0	0	0	0	0	0	0	0	0	0	0	0	0	0	0	0	0	0
		Total	1.06082	0.0385417	-0.082763	-0.172499	-0.00204551	0.148962	0.0263121	0.0402806	-0.0187818	-0.0294933	0.298455	0.568933	0.00892539	0.230282	0.0777178	0.00667541	0.0328707	0.0907488	-0.121927	0.0401278	0.0980728	-0.218572				Total	-2.06462	-0.0611135	-0.0188624	0.0131768	-0.0172914	-0.139762	-0.0183216	-0.0714516	0.0024794	0.010395	-0.534566	-0.106697	-0.0193634	-0.022673	-0.049962	-0.00324649	-0.000596513	-0.0750878	0.270237	-0.0723706	-0.0890409
			_B	Treatable & preventable cause
			_P	Preventable cause
			_T	Treatable cause
[truncated: 1 more columns]

## Sheet: Table A8
			Life expectancy																										Lifespan inequality (measured by standard deviation)
			Age_contribution	Cerebrovascular diseases_B	Diabetes mellitus_B	Hypertensive diseases_B	Other causes_B	Ischaemic heart diseases	Alcohol-related deaths_P	Cancer_P (excluding lung cancer)	Drug-related deaths_P	Infectious diseases_P	Injuries_P	Lung cancer_P	Other causes_P	Diseases of the respiratory system_P	Cancer_T	Diseases of the digestive system_T	Diseases of the genitourinary system_T	Infectious diseases_T	Pregnancy,childbirth and perinatal period_T	Other causes_T	Diseases of the respiratory system_T	Non-avoidable causes					Age_contribution	Cerebrovascular diseases_B	Diabetes mellitus_B	Hypertensive diseases_B	Other causes_B	Ischaemic heart diseases	Alcohol-related deaths_P	Cancer_P (excluding lung cancer)	Drug-related deaths_P	Infectious diseases_P	Injuries_P	Lung cancer_P	Other causes_P	Diseases of the respiratory system_P	Cancer_T	Diseases of the digestive system_T	Diseases of the genitourinary system_T	Infectious diseases_T	Pregnancy,childbirth and perinatal period_T	Other causes_T	Diseases of the respiratory system_T
	Iran vs. Kuwait																										Iran vs. Kuwait
Iran	77	<1	-0.418695	-0.00386705	-0.000900546	-0.0015892	-0.000529733	-0.00402597	-0.000688653	-0.000688653	-0.00095352	-0.00731032	-0.0137036	-0.000105947	0.00266517	-0.00122568	-0.00132433	-0.000431081	-0.011919	0.000659474	-0.339843	-0.00250434	-0.0150882	-0.0153202		Iran	13.9	<1	1.21756	0.0112454	0.00261879	0.00462139	0.00154046	0.0117075	0.0020026	0.0020026	0.00277284	0.0212584	0.03985	0.000308093	-0.0077503	0.00356428	0.00385116	0.00125358	0.0346604	-0.00191775	0.988264	0.00728261	0.0438765
Kuwait	76	1-4	-0.0796743	-0.00193041	-0.000894581	-0.000612082	-0.000329582	-0.0014125	-0.000423749	-0.000894581	-0.00122416	-0.00301333	-0.0193701	-0.00014125	-0.000376666	-0.00119591	-0.000753331	-0.000235416	-0.00362541	0.00201516	-0.0113188	-0.00176091	-0.00216584	-0.0300109		Kuwait	11.7	1-4	0.224028	0.00542792	0.00251538	0.00172105	0.000926718	0.00397165	0.00119149	0.00251538	0.0034421	0.00847285	0.0544646	0.000397165	0.00105911	0.00336267	0.00211821	0.000661941	0.0101939	-0.0056662	0.0318262	0.00495133	0.00608988
Qatar	81.2	5-9	-0.00753833	-0.000956133	-0.000209154	-0.000268912	-5.97583e-05	-0.0007171	-0.000298791	-0.000179275	-0.000298791	-0.000836616	0.000307227	-0.000119517	-0.000119517	0.00233198	-0.000268912	-8.96374e-05	-0.000956133	-0.000149396	0.000808143	0.00343821	-0.00182263	-0.00707363		Qatar	13.7	5-9	0.0196926	0.00249774	0.00054638	0.000702489	0.000156109	0.0018733	0.000780543	0.000468326	0.000780543	0.00218552	-0.00080258	0.000312217	0.000312217	-0.00609191	0.000702489	0.000234163	0.00249774	0.000390271	-0.00211114	-0.00898175	0.00476131
Turkey	79	10-14	0.0082558	-6.12799e-05	-0.000441028	-0.000551285	-7.35047e-05	0.00171506	-0.000147009	-0.000183762	-0.000882056	-0.000735047	0.000489693	-0.000110257	-3.67523e-05	-0.000661542	-0.000551285	-0.000147009	-0.00176411	0.00115155	-0.000955561	0.000269491	0.00458166	0.00734984		Turkey	15.4	10-14	-0.019914	0.000147815	0.00106381	0.00132977	0.000177302	-0.00413693	0.000354605	0.000443256	0.00212763	0.00177302	-0.0011812	0.000265954	8.86512e-05	0.00159572	0.00132977	0.000354605	0.00425526	-0.00277768	0.00230493	-0.000650046	-0.0110515
		15-19	-0.0258458	-0.00196285	-0.000709967	-0.000960543	-0.000375865	0.00103239	0.00135145	-0.000626441	-0.00334102	-0.000709967	-0.0160351	-0.000292339	-8.35255e-05	-0.000668204	-0.00091878	-0.000208814	-0.00238048	0.00480608	-0.00125288	0.00372025	-0.00250576	-0.00372343				15-19	0.0571558	0.00434067	0.00157003	0.00212416	0.000831193	-0.00228304	-0.00298861	0.00138532	0.00738838	0.00157003	0.0354603	0.000646483	0.000184709	0.00147768	0.0020318	0.000461774	0.00526422	-0.0106282	0.00277064	-0.00822701	0.00554128
		20-24	-0.0377056	-0.00101703	-0.000828672	-0.00124301	-0.000791005	0.00169495	-0.000452003	0.00139364	-0.0013937	-0.000678004	-0.00828723	-0.000678004	-7.53338e-05	0.000640318	0.00101697	-0.000376669	-0.00308869	0.00244831	-0.000753358	-0.00150668	0.00305094	-0.0267813				20-24	0.075794	0.00204438	0.00166576	0.00249864	0.00159004	-0.00340711	0.000908595	-0.00280142	0.00280154	0.00136289	0.0166586	0.00136289	0.000151432	-0.00128714	-0.00204426	0.000757162	0.00620873	-0.00492148	0.00151436	0.00302865	-0.00613286
		25-29	-0.0175297	-0.00108454	-0.000951281	-0.0016215	0.00146308	0.00154248	-0.00034592	-0.00157826	-0.00153502	-0.001081	-0.00203433	-0.000605361	-2.162e-05	-0.000648601	-0.0014737	0.0007964	-0.00257278	0.00566482	-0.00177284	0.000425319	0.00111362	-0.0112087				25-29	0.0316974	0.00196108	0.00172011	0.00293201	-0.00264555	-0.00278912	0.000625495	0.00285382	0.00277564	0.00195467	0.00367848	0.00109462	3.90935e-05	0.0011728	0.00266476	-0.00144006	0.00465212	-0.0102432	0.00320566	-0.000769064	-0.00201365
		30-34	0.00371693	0.000449271	-0.000712714	-0.00119736	0.000344565	0.00295608	-0.000413374	-0.0011949	-0.000482183	-0.000855257	-0.00278981	0.00131878	-1.42543e-05	0.00157536	0.00250487	-0.00019956	-0.000981083	0.00181768	-0.000653234	0.000133214	0.00217896	-6.81379e-05				30-34	-0.00596669	-0.000721203	0.0011441	0.00192209	-0.000553122	-0.00474533	0.000663579	0.00191814	0.000774036	0.00137292	0.00447841	-0.00211701	2.2882e-05	-0.00252888	-0.00402101	0.000320348	0.00157491	-0.00291788	0.00104862	-0.000213845	-0.00349784
		35-39	-0.026439	-0.000818917	-0.00149859	-0.00138925	0.000174639	0.00144431	-8.8893e-05	-0.00176527	2.0453e-05	-0.000353212	-0.00200363	-0.00154186	0	-0.00070485	-0.00582288	0.000197452	-0.00251103	0.000813409	0.00221996	-0.0012563	0.00184472	-0.0133992				35-39	0.0370398	0.00114727	0.00209946	0.00194627	-0.000244661	-0.00202342	0.000124535	0.00247307	-2.86537e-05	0.000494834	0.002807	0.00216008	0	0.000987464	0.0081576	-0.000276622	0.00351784	-0.00113955	-0.00311007	0.00176002	-0.00258438
		40-44	-0.0442045	0.00026589	-0.00230897	-0.00373658	-0.000762536	-0.00134711	0.000125883	-0.00368203	-0.00109746	-0.0013065	-0.00493415	-0.00043238	0	-0.00107133	-0.00828108	4.7493e-05	-0.00264389	0.00451325	7.3623e-05	0.000399012	-0.000437147	-0.0175885				40-44	0.0528159	-0.000317688	0.00275878	0.0044645	0.000911085	0.00160953	-0.000150406	0.00439932	0.00131125	0.00156102	0.00589537	0.000516612	0	0.00128003	0.00989431	-5.67451e-05	0.00315895	-0.00539247	-8.79654e-05	-0.000476743	0.000522307
		45-49	-0.0573115	0.000219642	-0.00725605	-0.00483736	-0.00104293	0.000466497	-0.00110233	-0.00739492	-0.00105222	-0.0012777	-0.00593408	-0.00161915	-5.01057e-05	-0.00109088	-0.00534577	0.000273422	-0.00222042	0.00545073	-0.000300634	-0.000981382	0.00443068	-0.0266465				45-49	0.0565163	-0.000216594	0.00715537	0.00477025	0.00102846	-0.000460024	0.00108703	0.00729232	0.00103762	0.00125997	0.00585175	0.00159669	4.94105e-05	0.00107574	0.0052716	-0.000269628	0.00218961	-0.0053751	0.000296463	0.000967766	-0.00436921
		50-54	-0.103571	-0.00876199	-0.0183773	-0.00872717	-0.00233818	-0.0148478	-0.00158337	-0.0141708	-0.000264312	-0.00100752	-0.00912324	0.00330258	-6.46271e-05	-0.00159497	0.0112574	-0.00126023	-0.00289912	0.00622821	-0.000193881	-0.000378663	0.00179545	-0.040562				50-54	0.0801374	0.0067795	0.0142193	0.00675256	0.00180915	0.0114883	0.00122511	0.0109645	0.000204509	0.000779561	0.00705901	-0.00255534	5.00046e-05	0.00123409	-0.00871028	0.000975089	0.00224316	-0.00481901	0.000150014	0.000292986	-0.00138921
		55-59	0.00537466	-0.0105875	-0.0130675	-0.00755218	-0.00596557	-0.00866729	0.00420854	-0.00776098	-0.000894835	0.00477527	-0.0100833	-0.00332654	-8.94835e-05	-0.000213072	0.028768	-0.000637753	-0.00259221	0.0284372	-8.94835e-05	0.00602376	0.00685466	-0.00216504				55-59	-0.0029891	0.00588822	0.00726745	0.00420012	0.00331773	0.00482028	-0.00234056	0.00431624	0.000497659	-0.00265575	0.00560778	0.00185004	4.97659e-05	0.000118499	-0.0159992	0.000354684	0.00144165	-0.0158152	4.97659e-05	-0.00335009	-0.0038122
		60-64	0.226071	-0.0150898	-0.0272721	-0.00880546	-0.00449768	0.0135886	0.0112003	-0.000676811	-0.000888004	-0.00447418	-0.0129914	-0.00440696	-0.000102462	-0.00309736	0.0920712	-0.00069483	-0.00333753	0.0370516	-0.000204924	0.0199192	0.0291727	0.109607				60-64	-0.0748239	0.00499435	0.0090264	0.00291439	0.00148862	-0.00449749	-0.00370703	0.000224008	0.000293908	0.00148084	0.00429982	0.0014586	3.39124e-05	0.00102515	-0.0304733	0.000229972	0.00110464	-0.0122632	6.78248e-05	-0.00659275	-0.00965545
		65-69	0.359535	-0.000646798	0.0113154	-0.016331	0.00261386	0.0604548	0.00150057	-0.017939	-0.00103274	-0.00173741	-0.00202278	0.0136349	-8.60614e-05	-0.00200109	0.0748501	0.00399635	0.00273745	0.095005	-8.60614e-05	0.017938	0.0769589	0.0404125				65-69	-0.0347252	6.24701e-05	-0.00109288	0.00157731	-0.000252456	-0.00583894	-0.00014493	0.00173261	9.97454e-05	0.000167805	0.000195367	-0.00131691	8.31212e-06	0.000193273	-0.00722929	-0.000385982	-0.000264393	-0.00917592	8.31212e-06	-0.00173251	-0.00743297
		70-74	0.522417	0.00314955	0.0388323	-0.0403748	-0.00579501	0.00848738	0.00648228	-0.000707539	-0.000575484	0.00353604	-9.3742e-05	-0.00187562	-0.000369954	-0.00605504	0.0762083	0.0103329	-0.000230452	0.120864	0.00302845	0.0348214	0.123497	0.149255				70-74	0.0774858	0.000467147	0.00575969	-0.00598847	-0.000859527	0.00125886	0.000961465	-0.000104944	-8.53569e-05	0.000524473	-1.3904e-05	-0.000278196	-5.48723e-05	-0.000898095	0.0113034	0.00153259	-3.4181e-05	0.0179267	0.000449186	0.00516478	0.0183174
		75-79	0.17401	0	0	0	0	0	0	0	0	0	0	0	0	0	0	0	0	0	0	0	0	0.17401				75-79	0.0706516	0	0	0	0	0	0	0	0	0	0	0	0	0	0	0	0	0	0	0	0
		80-84	0.278049	0	0	0	0	0	0	0	0	0	0	0	0	0	0	0	0	0	0	0	0	0.278049				80-84	0.183497	0	0	0	0	0	0	0	0	0	0	0	0	0	0	0	0	0	0	0	0
		≥85	0.16096	0	0	0	0	0	0	0	0	0	0	0	0	0	0	0	0	0	0	0	0	0.16096				≥85	0.135912	0	0	0	0	0	0	0	0	0	0	0	0	0	0	0	0	0	0	0	0
		Total	0.919873	-0.0427	-0.0252808	-0.0997977	-0.0179652	0.0623648	0.019325	-0.0580495	-0.015895	-0.0170647	-0.108609	0.00300107	0.0011748	-0.0156809	0.261937	0.011363	-0.0409849	0.316777	-0.351295	0.0786995	0.23346	0.725094				Total	2.18157	0.0457485	0.0600379	0.0384885	0.00922155	0.00654806	0.000593512	0.0400825	0.0261934	0.0435631	0.184309	0.00570199	-0.00575568	0.00628138	-0.0211523	0.00470688	0.0826646	-0.0747358	1.02665	-0.00754567	0.0271693
	Iran vs. Qatar	<1	-0.465955	-0.00397654	-0.000926043	-0.00163419	-0.000544731	0.00149557	-0.00070815	0.00210961	-0.000980516	-0.00469952	-0.0152277	-0.000108946	-0.00121325	-0.00261471	-0.00136183	-0.00179761	-0.0122564	0.00371413	-0.380493	-0.00528389	-0.0180058	-0.0214413			Iran vs. Qatar	<1	1.31592	0.0112303	0.00261527	0.00461518	0.00153839	-0.00422369	0.00199991	-0.00595783	0.00276911	0.0132721	0.043005	0.000307678	0.00342637	0.00738428	0.00384598	0.0050767	0.0346138	-0.0104892	1.07456	0.0149224	0.0508508
		1-4	-0.0660421	-0.00198632	-0.000920491	-0.00062981	-0.000339128	-0.00145341	-0.000436022	-0.000920491	-0.00125962	-0.0031006	-0.011999	-0.000145341	-0.000387575	0.000767049	-0.000775151	-0.000242235	-0.000637912	0.00188133	-0.012031	-0.00290681	-0.00461056	-0.023909				1-4	0.180496	0.00542873	0.00251575	0.0017213	0.000926856	0.00397224	0.00119167	0.00251575	0.00344261	0.00847411	0.0327938	0.000397224	0.00105926	-0.00209638	0.00211853	0.00066204	0.00174345	-0.00514177	0.0328815	0.00794448	0.0126009
		5-9	0.0116176	0.00288452	-0.00021565	-0.000277264	-6.16143e-05	-0.000739372	-0.000308071	-0.000184843	-0.000308071	-0.0008626	-0.00508641	-0.000123229	-0.000123229	-0.0004313	-0.000277264	-9.24214e-05	-0.000985829	-0.000154036	-0.00200246	0.00316179	0.00973182	0.00807312				5-9	-0.0295575	-0.00733882	0.000548657	0.000705417	0.000156759	0.00188111	0.000783796	0.000470278	0.000783796	0.00219463	0.0129409	0.000313518	0.000313518	0.00109731	0.000705417	0.000235139	0.00250815	0.000391898	0.00509468	-0.00804423	-0.0247597
		10-14	-0.0147271	-0.00148129	-0.000455782	-0.000569728	-7.59637e-05	-0.00106349	-0.000151927	-0.000189909	-0.000911565	0.00285579	0.00376512	-0.000113946	-3.79819e-05	-0.000683674	-0.000569728	-0.000151927	0.0017923	-0.000227891	-0.000987529	0.00247597	0.00487598	-0.02282				10-14	0.034677	0.0034879	0.0010732	0.0013415	0.000178867	0.00250413	0.000357733	0.000447167	0.0021464	-0.00672434	-0.00886548	0.0002683	8.94333e-05	0.0016098	0.0013415	0.000357733	-0.0042202	0.0005366	0.00232527	-0.00583	-0.0114811
		15-19	-0.0514082	-0.00203397	-0.000735691	-0.000995347	-0.000389483	-0.00242345	-0.000346207	-0.000649139	-0.00346207	-0.000735691	-0.0118294	-0.000302932	-8.65519e-05	-0.000692415	-0.000952071	-0.00021638	-0.00246673	-0.000259656	-0.00129828	-0.00138483	0.00390109	-0.0240489				15-19	0.111274	0.00440258	0.00159242	0.00215445	0.000843047	0.00524563	0.000749375	0.00140508	0.00749375	0.00159242	0.0256051	0.000655703	0.000187344	0.00149875	0.00206078	0.00046836	0.0053393	0.000562031	0.00281016	0.0029975	-0.00844402
		20-24	-0.0671794	0.000279266	-0.0008614	-0.0012921	0.00196291	-0.0025842	-0.000469855	-0.00144872	-0.00289744	-0.000704782	-0.0295697	-0.000704782	-7.83091e-05	-0.000783091	-0.00184026	-0.000391546	-0.00321067	-0.000352391	-0.00223181	0.00121898	0.00294696	-0.0241664				20-24	0.1326	-0.000551222	0.00170025	0.00255038	-0.00387444	0.00510076	0.000927411	0.00285952	0.00571903	0.00139112	0.0583655	0.00139112	0.000154569	0.00154569	0.00363236	0.000772843	0.00633731	0.000695558	0.0044052	-0.00240604	-0.00581678
		25-29	-0.0402349	-0.000450851	-0.000992545	-0.00169184	0.00117331	-0.00252648	-0.000360925	-0.00164672	-0.00160161	0.00058681	-0.0142541	-0.00063162	-2.25578e-05	-0.000676735	-0.00257159	-0.000203021	-0.00268438	-0.000293252	-0.000135041	0.00180524	-0.000225273	-0.0128317				25-29	0.071714	0.000803589	0.00176909	0.0030155	-0.00209129	0.00450315	0.000643307	0.00293509	0.00285468	-0.00104592	0.0254063	0.00112579	4.02067e-05	0.0012062	0.00458356	0.00036186	0.0047846	0.000522687	0.000240695	-0.00321762	0.000401522
		30-34	-0.0182824	-0.00173301	-0.000746988	-0.00125494	0.000918109	-0.000195589	-0.000433253	0.000596218	5.16032e-05	0.000395218	-0.0052575	-0.000821686	-1.49398e-05	-0.000552771	-0.000846154	-0.000209157	-0.00176289	0.000992808	-0.00141928	0.00254517	-9.77943e-05	-0.00843562				30-34	0.0290674	0.00275532	0.00118764	0.00199524	-0.00145971	0.000310967	0.000688831	-0.000947931	-8.20443e-05	-0.000628359	0.00835892	0.0013064	2.37528e-05	0.000878854	0.0013453	0.000332539	0.00280283	-0.00157847	0.00225652	-0.00404658	0.000155484
		35-39	-0.0513873	-0.00208293	-0.00225181	-0.00280896	0.000981391	-0.0065465	-0.00076608	-0.00347899	-0.00132323	2.64044e-05	-0.0106268	0.0005171	0	0.000328193	-0.00429239	-0.000464291	-0.00264646	0.00272567	0.000447456	0.000145667	-0.00169147	-0.0175793				35-39	0.0717366	0.00290777	0.00314353	0.00392131	-0.00137002	0.00913891	0.00106945	0.00485667	0.00184723	-3.68605e-05	0.014835	-0.000721871	0	-0.000458158	0.00599217	0.00064815	0.00369445	-0.00380503	-0.000624648	-0.000203351	0.00236129
		40-44	-0.0668234	0.00102919	0.00446818	-0.00396593	-0.00158083	-0.00588422	-0.000637877	-0.00776546	-0.00116482	-0.00138669	-0.0150918	-0.000657917	0	-0.00113709	2.14735e-05	-0.000721079	-0.0014622	-0.000610143	-0.000693345	-0.00266244	0.000680999	-0.0276014				40-44	0.0802031	-0.00123526	-0.00536282	0.00476001	0.00189735	0.00706238	0.000765596	0.00932029	0.00139804	0.00166434	0.0181136	0.000789648	0	0.00136476	-2.5773e-05	0.000865456	0.00175496	0.000732309	0.000832169	0.00319553	-0.000817352
		45-49	-0.069838	-0.00147466	-0.00974167	-0.00177054	0.0016377	-0.0181412	-0.00118081	-0.00818481	-0.00112714	0.000993289	-0.00294966	0.00810632	-5.36731e-05	0.000537068	0.00161423	-0.00101979	-0.00198557	-0.000724587	-0.000322039	-0.00131465	-0.000375038	-0.0323608				45-49	0.0699718	0.00147749	0.00976033	0.00177393	-0.00164084	0.0181759	0.00118307	0.00820049	0.00112929	-0.000995192	0.00295531	-0.00812185	5.37759e-05	-0.000538097	-0.00161733	0.00102174	0.00198937	0.000725975	0.000322656	0.00131717	0.000375757
		50-54	-0.157909	-0.0192839	-0.0171858	-0.0161592	-0.00476714	-0.0367802	0.00188778	-0.0115073	-0.0014021	-0.00220831	-0.0207912	-0.00396598	-7.0105e-05	-0.00396093	-0.001668	-0.00136705	-0.00400104	0.00255378	-0.000210315	-0.0048723	0.000235262	-0.0123846				50-54	0.126335	0.0154282	0.0137496	0.0129282	0.00381396	0.0294261	-0.00151033	0.00920647	0.00112175	0.00176676	0.016634	0.003173	5.60877e-05	0.00316895	0.00133449	0.00109371	0.00320104	-0.00204316	0.000168263	0.00389809	-0.000188222
		55-59	-0.104634	-0.0138476	0.00237888	-0.0167738	-0.0065886	-0.0491926	0.00124895	0.00209105	-0.000988291	-0.00289899	0.00920385	-0.000664629	-9.88291e-05	-0.00513911	0.0186412	0.0024349	-0.0014882	-0.00128478	-9.88291e-05	-0.00165004	-0.00563614	-0.0342826				55-59	0.0620714	0.00821472	-0.00141121	0.00995059	0.00390851	0.0291822	-0.000740906	-0.00124046	0.000586277	0.00171975	-0.00545994	0.000394274	5.86277e-05	0.00304864	-0.0110584	-0.00144444	0.000882838	0.00076216	5.86277e-05	0.000978839	0.00334349
		60-64	-0.000733855	-0.0167341	-0.0198465	0.0235504	-0.0109684	-0.0970224	0.00340478	-0.000378308	-0.0010077	0.0280758	-0.0264715	-0.0137977	-0.000116273	-0.00937937	0.0485314	0.00456751	0.0395691	-0.00193789	-0.000232546	0.00692584	0.00812143	0.0344126				60-64	0.000278311	0.00634632	0.00752669	-0.00893137	0.00415973	0.0367953	-0.00129125	0.000143472	0.000382166	-0.0106476	0.0100392	0.00523273	4.40961e-05	0.00355708	-0.0184053	-0.00173221	-0.0150064	0.000734935	8.81922e-05	-0.00262659	-0.00308002
		65-69	0.108231	-0.0925126	-0.0635989	-0.0167551	-0.0166738	-0.0960775	0.00559267	0.00440583	-0.00122377	-0.00535398	-0.0287585	0.00731007	-0.000101981	-0.00185191	0.149209	-0.00515002	0.083188	0.0109466	-0.000101981	-0.0149911	-3.25243e-05	0.190763				65-69	-0.0169354	0.0144759	0.00995166	0.00262176	0.00260904	0.0150338	-0.000875114	-0.000689404	0.000191489	0.000837765	0.00449999	-0.00114385	1.59574e-05	0.000289778	-0.0233474	0.00080585	-0.0130169	-0.00171288	1.59574e-05	0.00234574	5.08925e-06
		70-74	0.155905	-0.094177	0.0285656	0.0396139	0.00880797	-0.118251	-0.00804152	-0.0235268	-0.000735826	0.00650634	-0.0144647	-0.00857808	-0.000473031	-0.0098395	0.0317849	-0.00720058	0.180533	0.00955476	-0.000210236	-0.00248124	-0.00958767	0.148106				70-74	0.0116247	-0.00702208	0.00212992	0.00295372	0.000656745	-0.00881712	-0.000599597	-0.00175422	-5.48651e-05	0.00048513	-0.00107852	-0.000639604	-3.52704e-05	-0.000733659	0.00236997	-0.000536894	0.013461	0.000712428	-1.56757e-05	-0.000185008	-0.000714882
		75-79	-0.817252	0	0	0	0	0	0	0	0	0	0	0	0	0	0	0	0	0	0	0	0	-0.817252				75-79	-0.253918	0	0	0	0	0	0	0	0	0	0	0	0	0	0	0	0	0	0	0	0
		80-84	-0.593219	0	0	0	0	0	0	0	0	0	0	0	0	0	0	0	0	0	0	0	0	-0.593219				80-84	-0.318356	0	0	0	0	0	0	0	0	0	0	0	0	0	0	0	0	0	0	0	0
		≥85	-1.90516	0	0	0	0	0	0	0	0	0	0	0	0	0	0	0	0	0	0	0	0	-1.90516				≥85	-1.55921	0	0	0	0	0	0	0	0	0	0	0	0	0	0	0	0	0	0	0	0
		Total	-4.21503	-0.247582	-0.0830667	-0.00341445	-0.0265083	-0.437386	-0.00170652	-0.0506788	-0.0203422	0.0174885	-0.199409	-0.0146833	-0.00287828	-0.0361103	0.234647	-0.0122247	0.269494	0.0265245	-0.40202	-0.0192687	-0.00976873	-3.19614				Total	0.119993	0.0608114	0.05249	0.0480771	0.010253	0.155292	0.00534296	0.0317704	0.0317287	0.0133198	0.258149	0.00472821	0.00548773	0.0228238	-0.0251242	0.00898858	0.0508697	-0.0183939	1.12542	0.0110403	0.0147922
	Iran vs. Turkey	<1	-0.350833	-0.00385066	-0.000873167	-0.00157461	-0.000451363	-0.00405664	-0.000657338	-0.000613234	-0.000927124	-0.00290337	-0.0134766	-0.000107914	0.0104292	-0.000649367	-0.00126072	-0.00147186	-0.0106408	0.00183312	-0.231301	-0.00280812	-0.0113329	-0.0741384			Iran vs. Turkey	<1	0.900227	0.00988068	0.00224052	0.0040404	0.00115818	0.0104092	0.00168671	0.00157354	0.00237897	0.00744997	0.0345806	0.000276905	-0.0267609	0.00166626	0.00323497	0.00377674	0.027304	-0.00470373	0.593512	0.00720556	0.0290799
		1-4	0.141925	-0.00162014	-0.000564423	-0.000623835	1.14249e-05	-0.00143962	3.1229e-05	1.44707e-05	-0.000900334	0.00318086	0.00715231	-0.000143962	0.00158434	0.000822634	-0.000652019	0.000454736	0.000241453	0.0101466	0.0136801	0.00916175	0.0127471	0.0886399				1-4	-0.352222	0.0040208	0.00140076	0.00154821	-2.83539e-05	0.00357278	-7.75027e-05	-3.59128e-05	0.00223441	-0.00789412	-0.0177503	0.000357278	-0.00393194	-0.00204158	0.00161815	-0.00112854	-0.000599227	-0.0251814	-0.0339507	-0.0227372	-0.0316351
		5-9	0.160948	0.002552	0.000900636	9.68138e-05	0.000124681	0.000753372	6.63041e-05	-0.000183058	-0.000305097	0.00100273	0.0375026	-0.000122039	0.000249362	0.00235837	0.000282514	0.000465573	0.0023663	0.00653268	0.00358789	0.0065406	0.00835244	0.0878232				5-9	-0.371251	-0.00588659	-0.00207746	-0.000223316	-0.000287597	-0.00173777	-0.000152941	0.000422253	0.000703754	-0.00231296	-0.0865056	0.000281502	-0.000575193	-0.00543996	-0.000651664	-0.00107392	-0.00545824	-0.0150686	-0.00827602	-0.0150869	-0.0192662
		10-14	0.117405	0.00163124	0.000200947	-0.000400924	0.001066	0.000903615	1.26401e-05	-2.49567e-05	7.58403e-05	0.000552281	0.0262716	0.000539318	0.000451484	0.00127958	0.000251184	0.000664748	0.00194498	0.0045022	0.00309816	0.00425199	0.00467916	0.0654538				10-14	-0.250193	-0.00347621	-0.000428223	0.000854378	-0.00227166	-0.00192562	-2.69362e-05	5.31832e-05	-0.000161617	-0.00117692	-0.0559854	-0.0011493	-0.000962123	-0.00272682	-0.000535279	-0.00141659	-0.00414479	-0.00959429	-0.00660225	-0.00906108	-0.0099714
		15-19	0.057151	0.000812921	-0.000204675	-0.000984773	-7.14256e-05	0.000636855	7.60307e-05	0.000718078	-0.00133249	-0.000204675	0.0118967	0.000432767	0.000123648	0.000675262	0.000313725	0.000204479	0.000594039	0.00225446	0.00227328	0.00302477	0.00527903	0.0306329				15-19	-0.111729	-0.00158924	0.000400135	0.00192521	0.000139635	-0.00124504	-0.000148638	-0.00140382	0.00260499	0.000400135	-0.0232578	-0.000846049	-0.000241728	-0.00132012	-0.000613324	-0.000399752	-0.00116133	-0.00440742	-0.0044442	-0.00591334	-0.0103204
		20-24	0.053408	0.00306259	0.000256299	-0.000723679	0.000405832	0.000547273	0.000200243	0.00144851	-0.00131386	-0.000253699	0.00886428	0.000965241	0.000144187	0.00144187	0.00161538	5.60564e-05	-0.000293864	0.00275428	0.00699045	0.00399186	0.00449781	0.0187509				20-24	-0.0949831	-0.00544665	-0.000455814	0.00128702	-0.000721749	-0.000973294	-0.000356121	-0.0025761	0.00233663	0.00045119	-0.0157646	-0.00171663	-0.000256428	-0.00256428	-0.00287286	-9.96932e-05	0.000522621	-0.00489834	-0.0124321	-0.0070993	-0.00799911
		25-29	0.106258	0.0025591	0.0020401	-0.00122465	0.000919511	0.00287372	0.000426517	0.00475033	-0.000240313	-0.00033156	0.0233762	0.0012779	8.95977e-05	0.00112141	0.00898331	0.000358803	0.00115113	0.00519296	0.0110395	0.00432505	0.00736972	0.0301993				25-29	-0.170154	-0.00409799	-0.00326689	0.00196108	-0.00147245	-0.0046018	-0.000682998	-0.00760688	0.000384822	0.000530939	-0.0374332	-0.00204635	-0.000143476	-0.00179576	-0.0143853	-0.000574565	-0.00184335	-0.00831568	-0.017678	-0.00692587	-0.0118014
		30-34	0.138533	0.00722065	0.00174845	-0.000503126	0.00285418	0.00572698	0.00104541	0.00779855	0.000340454	0.000127391	0.0212625	0.0021351	-1.47602e-05	0.0012036	0.0182665	0.000253813	0.00295494	0.0037568	0.00937243	0.0053169	0.00700759	0.0406588				30-34	-0.197198	-0.0102784	-0.00248887	0.000716185	-0.00406284	-0.00815219	-0.00148811	-0.011101	-0.000484626	-0.000181338	-0.0302666	-0.00303926	2.10107e-05	-0.00171329	-0.0260018	-0.000361295	-0.00420627	-0.0053477	-0.0133414	-0.00756845	-0.0099751
		35-39	0.111411	0.00940948	0.000991145	-0.00185565	0.00364352	0.0054107	0.000949377	0.00836672	-0.000453889	-0.00011314	0.0054427	0.00430042	0.000196846	0.00162846	0.0206305	0.000722517	0.00224175	0.00306174	0.00646255	0.00308058	0.00612964	0.0311646				35-39	-0.138658	-0.0117107	-0.00123355	0.00230949	-0.0045346	-0.00673398	-0.00118156	-0.0104129	0.000564895	0.00014081	-0.00677381	-0.00535216	-0.000244987	-0.00202672	-0.025676	-0.00089922	-0.00279001	-0.00381053	-0.00804308	-0.00383398	-0.00762875
		40-44	0.0930666	0.00863594	0.00119844	-0.00201922	0.00288217	0.00654397	0.000817893	0.00695936	-0.00050124	-0.000570564	-0.00140024	0.00549875	0.000149772	0.00212219	0.0204681	0.000585961	0.00245795	0.00379079	0.0015619	0.00371119	0.005331	0.0248425				40-44	-0.0990564	-0.00919175	-0.00127557	0.00214918	-0.00306767	-0.00696514	-0.000870533	-0.00740726	0.0005335	0.000607286	0.00149035	-0.00585265	-0.000159411	-0.00225877	-0.0217855	-0.000623673	-0.00261615	-0.00403476	-0.00166243	-0.00395004	-0.0056741
		45-49	0.0843814	0.0104844	-0.000839587	-0.00355794	0.00232321	0.00609516	0.000496324	0.00637946	-0.000431125	-0.000541779	-0.00257438	0.00819316	-5.30087e-05	0.00344102	0.017637	0.000953751	0.00303842	0.00439982	2.29766e-05	0.00203851	0.00638864	0.0204873				45-49	-0.0744611	-0.00925181	0.000740881	0.00313965	-0.00205008	-0.00537858	-0.000437974	-0.00562946	0.00038044	0.000478084	0.00227172	-0.00722993	4.67768e-05	-0.00303648	-0.0155635	-0.000841623	-0.0026812	-0.00388255	-2.02754e-05	-0.00179885	-0.00563756
		50-54	0.00378183	0.0027769	-0.00962855	-0.0112052	0.000683814	-0.00482588	0.00082655	8.45077e-05	-0.00110166	-0.000731075	-0.0101964	0.0106584	-3.77313e-05	0.00564499	0.00585174	0.000668168	0.00207397	0.00486045	-5.00959e-05	0.00146326	0.00449578	0.00146993				50-54	-0.00264039	-0.00193878	0.00672245	0.00782323	-0.000477424	0.00336933	-0.000577079	-5.90014e-05	0.000769158	0.000510421	0.00711893	-0.00744145	2.63432e-05	-0.00394122	-0.00408556	-0.0004665	-0.001448	-0.00339346	3.49759e-05	-0.00102162	-0.00313886
		55-59	-0.0308142	0.00032571	-0.0170945	-0.0182428	-0.000935063	-0.00910876	-0.00035944	-0.00466703	-0.000802676	-0.00131922	-0.0116522	0.0109786	-9.7815e-05	0.00792798	0.00408302	0.000668111	0.00375869	0.00565965	0.000194643	-0.000801284	0.00478763	-0.00411752				55-59	0.0157452	-0.000166429	0.0087348	0.00932156	0.000477791	0.00465433	0.000183664	0.00238472	0.000410145	0.000674083	0.00595396	-0.00560978	4.99808e-05	-0.00405098	-0.00208631	-0.000341386	-0.00192059	-0.00289192	-9.9457e-05	0.000409434	-0.00244635
		60-64	-0.194387	-0.0132857	-0.0413184	-0.0373627	-0.0046638	-0.0390804	0.000500237	-0.0175661	-0.000825116	-0.00278997	-0.0141274	0.00974186	-4.04351e-05	0.0120279	-0.00489426	-0.000419516	0.00300292	0.0062464	4.40452e-05	-0.00283147	0.00234681	-0.0490917				60-64	0.0621333	0.00424662	0.0132069	0.0119425	0.00149073	0.0124916	-0.000159894	0.00561479	0.000263738	0.00089178	0.00451564	-0.00311386	1.29246e-05	-0.00384456	0.00156439	0.000134093	-0.000959845	-0.00199658	-1.40785e-05	0.000905043	-0.000750129
		65-69	-0.435201	-0.0403966	-0.0704261	-0.0640245	-0.0107433	-0.0897041	-0.00179332	-0.0376755	-0.00110275	-0.00236033	-0.016696	0.00201845	-3.3021e-05	0.0161023	-0.0143304	-0.000288744	0.000290216	0.00788271	0.000194882	-0.0062215	-0.000245106	-0.105649				65-69	0.0535026	0.00496626	0.00865801	0.00787101	0.00132075	0.011028	0.000220466	0.00463173	0.00013557	0.000290174	0.00205256	-0.000248143	4.05952e-06	-0.00197958	0.00176175	3.54975e-05	-3.56785e-05	-0.000969081	-2.39583e-05	0.000764856	3.01328e-05
		70-74	-0.508311	-0.0509547	-0.0806857	-0.082329	-0.0136395	-0.112119	-0.00129859	-0.0385701	-0.000619114	-0.00441313	-0.0161806	-0.00341267	-0.000338357	0.022256	-0.0134034	-0.00132512	0.000836269	0.00917229	0.00039203	-0.00722346	0.000472544	-0.114928				70-74	-0.0407715	-0.00408707	-0.00647179	-0.0066036	-0.00109402	-0.00899302	-0.00010416	-0.0030937	-4.9659e-05	-0.000353976	-0.00129784	-0.000273729	-2.71395e-05	0.00178515	-0.00107508	-0.000106288	6.7077e-05	0.000735707	3.14446e-05	-0.000579393	3.79026e-05
		75-79	-0.931404	0	0	0	0	0	0	0	0	0	0	0	0	0	0	0	0	0	0	0	0	-0.931404				75-79	-0.271843	0	0	0	0	0	0	0	0	0	0	0	0	0	0	0	0	0	0	0	0
		80-84	-0.413838	0	0	0	0	0	0	0	0	0	0	0	0	0	0	0	0	0	0	0	0	-0.413838				80-84	-0.206517	0	0	0	0	0	0	0	0	0	0	0	0	0	0	0	0	0	0	0	0
		≥85	-0.274942	0	0	0	0	0	0	0	0	0	0	0	0	0	0	0	0	0	0	0	0	-0.274942				≥85	-0.188454	0	0	0	0	0	0	0	0	0	0	0	0	0	0	0	0	0	0	0	0
		Total	-2.07146	-0.0606369	-0.214299	-0.226536	-0.0155901	-0.230842	0.00134006	-0.06278	-0.0104405	-0.0116692	0.0554652	0.0529534	0.0128033	0.0794043	0.0638422	0.00255148	0.0160184	0.082047	-0.172436	0.0270206	0.0683069	-1.52799				Total	-1.53852	-0.0440073	0.0244063	0.0500622	-0.0154814	-0.00118125	-0.00417361	-0.0346459	0.0130051	0.000505553	-0.217051	-0.0430036	-0.0331423	-0.0352887	-0.107153	-0.00438672	-0.00197097	-0.0977604	0.48699	-0.0762912	-0.0970965
			_B	Treatable & preventable cause
			_P	Preventable cause
			_T	Treatable cause
[truncated: 1 more columns]

## Sheet: Table A9
			Life expectancy																										Lifespan inequality (measured by standard deviation)
			Age_contribution	Cerebrovascular diseases_B	Diabetes mellitus_B	Hypertensive diseases_B	Other causes_B	Ischaemic heart diseases	Alcohol-related deaths_P	Cancer_P (excluding lung cancer)	Drug-related deaths_P	Infectious diseases_P	Injuries_P	Lung cancer_P	Other causes_P	Diseases of the respiratory system_P	Cancer_T	Diseases of the digestive system_T	Diseases of the genitourinary system_T	Infectious diseases_T	Pregnancy,childbirth and perinatal period_T	Other causes_T	Diseases of the respiratory system_T	Non-avoidable causes					Age_contribution	Cerebrovascular diseases_B	Diabetes mellitus_B	Hypertensive diseases_B	Other causes_B	Ischaemic heart diseases	Alcohol-related deaths_P	Cancer_P (excluding lung cancer)	Drug-related deaths_P	Infectious diseases_P	Injuries_P	Lung cancer_P	Other causes_P	Diseases of the respiratory system_P	Cancer_T	Diseases of the digestive system_T	Diseases of the genitourinary system_T	Infectious diseases_T	Pregnancy,childbirth and perinatal period_T	Other causes_T	Diseases of the respiratory system_T
	Iran vs. Kuwait																										Iran vs. Kuwait
Iran	75.1	<1	-0.582426	-0.0037316	-0.00102754	-0.00189284	-0.000648974	-0.00486731	0.00032371	-0.000433427	-0.00178468	-0.0104377	-0.0181736	-0.000378568	0.00475293	-0.00238035	-0.00146019	-0.00221733	-0.0132499	0.00302233	-0.444779	-0.00670607	-0.0190953	-0.0572605		Iran	18.5	<1	1.24874	0.00800066	0.00220308	0.00405831	0.00139142	0.0104356	-0.000694043	0.000929279	0.0038264	0.0223787	0.0389647	0.000811661	-0.0101904	0.00510354	0.00313069	0.00475401	0.0284081	-0.00647996	0.953619	0.014378	0.0409409
Kuwait	79.6	1-4	-0.0774469	-0.00192044	-0.000375738	-0.00108546	-0.000500983	-0.00200393	0.000373804	0.000123312	-0.00150295	-0.00208936	-0.0248984	-0.000417486	-0.000375738	0.00095635	-0.000751475	-0.000584481	-0.00233792	0.00187289	-0.0033631	-0.00133789	-0.00313695	-0.0340909		Kuwait	15.6	1-4	0.160413	0.00397773	0.000778252	0.00224828	0.00103767	0.00415067	-0.000774246	-0.000255412	0.00311301	0.00432763	0.0515712	0.000864724	0.000778252	-0.00198085	0.0015565	0.00121061	0.00484245	-0.00387924	0.00696586	0.00277112	0.00649745
Qatar	77.2	5-9	-0.078035	-0.0017446	-0.000574505	-0.000383003	-0.000319169	0.00127725	-0.000638339	-0.00082984	0.000298084	-0.00197885	-0.0361675	-0.000255335	-0.000127668	0.000170416	-0.000638339	-0.000255335	-0.00370236	0.00023425	0.000809332	-0.00142543	-0.00465987	-0.0271242		Qatar	13.4	5-9	0.149795	0.0033489	0.00110281	0.000735206	0.000612672	-0.0024518	0.00122534	0.00159295	-0.000572197	0.00379856	0.0694265	0.000490137	0.000245069	-0.000327128	0.00122534	0.000490137	0.00710699	-0.000449662	-0.00155358	0.00273623	0.00894501
Turkey	75.5	10-14	-0.0763514	-0.00124582	-0.000372193	-0.00126546	-0.000297754	-0.00117138	-0.000595508	-0.000967701	-0.00111658	-0.00178653	-0.0353688	-0.000223316	-7.44386e-05	-0.000669947	-0.000893263	-0.000223316	-0.00297754	-0.000744386	-0.0023076	-0.000724746	0.000227435	-0.0235527		Turkey	16.3	10-14	0.134919	0.00220145	0.000657692	0.00223615	0.000526153	0.00206991	0.00105231	0.00171	0.00197307	0.00315692	0.0624992	0.000394615	0.000131538	0.00118384	0.00157846	0.000394615	0.00526153	0.00131538	0.00407769	0.00128068	-0.000401894
		15-19	-0.203706	-0.00598506	-0.000427504	-0.00134358	-0.000793937	0.00762998	-0.000916081	-0.000916081	-0.00407428	-0.000300972	-0.111432	-0.00061072	-6.1072e-05	-0.000793937	-0.000423116	0.000554036	-0.00512566	-0.000671792	0.00013092	-0.00102945	-0.000837457	-0.0762786				15-19	0.328735	0.00965851	0.000689894	0.00216824	0.00128123	-0.012313	0.00147834	0.00147834	0.00657494	0.0004857	0.179826	0.000985563	9.85563e-05	0.00128123	0.000682813	-0.000894087	0.00827164	0.00108412	-0.000211275	0.00166129	0.00135146
		20-24	-0.211526	-0.00372496	-0.00101044	-0.00254807	-0.000421585	0.0120508	-0.00105437	-0.00202088	-0.00848655	-0.000421585	-0.120056	-0.00127403	0	-0.0013619	-0.00254807	0.000149533	-0.0062823	-0.000377653	-0.000966508	-0.00174801	0.00182905	-0.0712531				20-24	0.308792	0.0054378	0.00147507	0.00371974	0.000615442	-0.0175921	0.0015392	0.00295014	0.0123889	0.000615442	0.175261	0.00185987	0	0.00198814	0.00371974	-0.000218292	0.00917108	0.000551309	0.00141093	0.00255179	-0.0026701
		25-29	-0.17831	-0.0036502	-0.0016514	-0.00262281	-0.00142473	0.0146551	0.000312001	-0.00229214	-0.00507796	-0.00151502	-0.0879986	-0.00110093	-6.47606e-05	-0.00126283	-0.00199386	-0.000518085	-0.00617778	-1.86615e-05	-0.000615226	0.00142171	0.000288397	-0.0770026				25-29	0.232728	0.00476418	0.00215537	0.00342324	0.00185954	-0.0191275	-0.000407218	0.00299166	0.00662766	0.00197737	0.114854	0.00143692	8.45244e-05	0.00164823	0.00260235	0.000676195	0.00806313	2.43567e-05	0.000802982	-0.00185559	-0.00037641
		30-34	-0.163773	-0.00358641	-0.00172816	-0.00307384	-0.00111601	0.0249104	0.000664128	-0.00462213	-0.00387584	-0.00377594	-0.0651884	-0.00157971	-2.9254e-05	-0.00158189	-0.0046243	0.000141913	-0.00699605	0.000373766	-0.000438809	-0.00115397	-0.00273805	-0.0837544				30-34	0.188255	0.00412254	0.0019865	0.00353335	0.00128284	-0.0286342	-0.000763407	0.00531308	0.00445523	0.0043404	0.0749333	0.00181586	3.36271e-05	0.00181837	0.00531559	-0.000163127	0.00804189	-0.00042964	0.000504407	0.00132648	0.00314735
		35-39	-0.167664	-0.00141234	-0.00304126	-0.00507497	-0.00324121	0.03657	-0.000312387	-0.00554624	-0.00696005	-0.00551055	-0.0663187	-0.00176091	-0.000127106	-0.000861878	-0.0034172	0.000681977	-0.00752176	5.96434e-05	4.10655e-05	-0.00213685	-0.00283056	-0.0889432				35-39	0.166389	0.0014016	0.00301813	0.00503636	0.00321656	-0.0362918	0.00031001	0.00550404	0.0069071	0.00546863	0.0658142	0.00174752	0.000126139	0.000855321	0.00339121	-0.000676789	0.00746454	-5.91896e-05	-4.07531e-05	0.0021206	0.00280902
		40-44	-0.181986	0.00063852	-0.00435709	-0.00865116	-0.00193359	0.0470109	-0.000875855	-0.0100911	-0.00883854	-0.00622206	-0.0584736	-0.0042699	-7.05157e-05	-0.0028466	-0.00429587	-0.000836901	-0.00839507	0.00194108	-0.000211547	-0.00158471	-0.00443131	-0.105191				40-44	0.151669	-0.000532149	0.00363125	0.00720997	0.00161148	-0.0391794	0.000729947	0.00841006	0.00736613	0.00518553	0.0487325	0.00355858	5.87685e-05	0.00237238	0.00358022	0.000697482	0.00699654	-0.00161771	0.000176306	0.00132071	0.0036931
		45-49	-0.163334	0.00601393	-0.00756206	-0.0137403	-0.00462735	0.0693539	0.00101914	-0.0162174	-0.00441997	-0.00639314	-0.0358359	-0.00897218	-3.53157e-05	-0.00603898	-0.00597186	-0.00127237	-0.0102067	0.00645525	-0.000176578	-0.00102916	-0.0033625	-0.120315				45-49	0.109762	-0.00404141	0.00508177	0.00923359	0.00310962	-0.0466064	-0.000684873	0.0108982	0.00297025	0.00429624	0.024082	0.00602938	2.37324e-05	0.00405824	0.00401313	0.00085504	0.006859	-0.00433798	0.000118662	0.000691607	0.00225963
		50-54	-0.231993	-0.00504396	-0.0194358	-0.026402	-0.0038378	0.0691166	-0.00114938	-0.0295433	-0.00194649	-0.00184746	-0.052411	-0.00843536	-7.46781e-05	-0.00883799	-0.000993522	0.000607172	-0.0116758	0.00995981	-0.000261374	0.00122571	0.000797134	-0.141804				50-54	0.117755	0.00256022	0.00986524	0.0134011	0.00194799	-0.0350823	0.000583406	0.0149956	0.000988002	0.000937736	0.0266028	0.00428163	3.79052e-05	0.004486	0.000504293	-0.000308189	0.0059264	-0.00505541	0.000132668	-0.000622147	-0.00040461
		55-59	-0.295664	-0.00049384	-0.0304173	-0.040927	-0.0104371	0.102032	-0.00263141	-0.0405858	-0.00277168	-0.0018994	-0.0317528	-0.0183453	-3.69838e-05	-0.0167341	-0.00627881	-0.000996455	-0.0166036	0.0128244	-0.000184919	0.000958125	-0.0043731	-0.186009				55-59	0.100407	0.000167707	0.0103296	0.0138987	0.00354441	-0.0346499	0.000893618	0.0137828	0.000941253	0.00064503	0.0107832	0.00623001	1.25596e-05	0.00568285	0.00213227	0.000338393	0.00563854	-0.00435511	6.27979e-05	-0.000325377	0.00148509
		60-64	-0.30451	-0.0226615	-0.0379514	-0.051167	-0.012955	0.115785	-0.00337007	-0.0436968	-0.000170847	-0.00897736	-0.034323	-0.0104268	-4.01781e-05	-0.0234565	-0.00308656	-0.00214708	-0.0116644	0.0152598	0.000971785	0.0077465	0.0162463	-0.194424				60-64	0.0510246	0.00379724	0.00635926	0.00857371	0.00217078	-0.0194012	0.000564701	0.00732199	2.86276e-05	0.00150428	0.00575127	0.00174714	6.73238e-06	0.00393045	0.000517194	0.000359773	0.00195453	-0.00255698	-0.000162836	-0.00129803	-0.00272228
		65-69	-0.31544	-0.0448573	-0.0393374	-0.0513226	-0.0123242	0.0897567	-0.00635917	-0.0724708	-0.00403931	-0.00663485	-0.017256	-0.0105313	-9.39375e-05	-0.0283753	0.0166616	-0.00629381	-0.020315	0.052609	-9.39375e-05	-0.00350021	0.0314424	-0.182104				65-69	-0.0027886	-0.000396554	-0.000347757	-0.00045371	-0.00010895	0.000793481	-5.62173e-05	-0.000640667	-3.5709e-05	-5.86544e-05	-0.000152549	-9.31001e-05	-8.30441e-07	-0.000250847	0.000147294	-5.56395e-05	-0.000179592	0.000465082	-8.30441e-07	-3.09431e-05	0.000277962
		70-74	-0.254532	-0.0453135	-0.0204488	-0.0621182	-0.0172831	0.0520684	0.000961722	-0.0754104	-0.00216371	-0.00323478	-0.00720688	0.00666949	-0.000322255	-0.0266867	0.00827861	-0.000702778	-0.00713853	0.0612708	-9.20727e-05	0.00172492	0.054166	-0.17155				70-74	-0.0484555	-0.00862636	-0.00389286	-0.0118255	-0.00329019	0.00991229	0.000183084	-0.0143559	-0.000411907	-0.000615807	-0.00137198	0.00126968	-6.13478e-05	-0.00508037	0.00157601	-0.000133788	-0.00135897	0.0116642	-1.7528e-05	0.000328374	0.0103116
		75-79	-0.411112	0	0	0	0	0	0	0	0	0	0	0	0	0	0	0	0	0	0	0	0	-0.411112				75-79	-0.154693	0	0	0	0	0	0	0	0	0	0	0	0	0	0	0	0	0	0	0	0
		80-84	-0.262243	0	0	0	0	0	0	0	0	0	0	0	0	0	0	0	0	0	0	0	0	-0.262243				80-84	-0.146396	0	0	0	0	0	0	0	0	0	0	0	0	0	0	0	0	0	0	0	0
		≥85	-0.289635	0	0	0	0	0	0	0	0	0	0	0	0	0	0	0	0	0	0	0	0	-0.289635				≥85	-0.237873	0	0	0	0	0	0	0	0	0	0	0	0	0	0	0	0	0	0	0	0
		Total	-4.44969	-0.138719	-0.169719	-0.273618	-0.0721624	0.634174	-0.0142481	-0.305521	-0.0569313	-0.0630255	-0.802861	-0.0619123	0.00321903	-0.120762	-0.0124363	-0.0139133	-0.14037	0.16407	-0.451538	-0.00929954	0.0595316	-2.60365				Total	2.85917	0.035842	0.0450933	0.0671968	0.0208087	-0.263968	0.00517996	0.0626262	0.0571408	0.0584437	0.947577	0.0334302	-0.00861518	0.0267694	0.0356731	0.00732635	0.112468	-0.0141165	0.965884	0.0270348	0.0751433
	Iran vs. Qatar	<1	-0.557759	-0.00366852	-0.00101017	-0.00186084	-0.000638003	-0.00478502	-0.000744337	-0.00148867	-0.00175451	-0.00717774	-0.0210541	-0.000372169	0.00542241	-0.000319206	-0.00143551	-0.00217984	-0.00994242	0.00372107	-0.485645	-0.0065927	-0.00664709	-0.00958679			Iran vs. Qatar	<1	1.27612	0.00839338	0.00231122	0.00425751	0.00145972	0.0109479	0.001703	0.00340601	0.00401422	0.0164223	0.0481707	0.000851502	-0.0124062	0.000730326	0.00328437	0.00498737	0.0227477	-0.00851362	1.11113	0.0150838	0.0152082
		1-4	-0.0894871	0.000304468	-0.00036923	-0.00106667	-0.000492307	0.00241406	-0.000656409	-0.000902563	-0.00147692	-0.00307692	-0.0310713	-0.000410256	-0.00036923	-0.00110769	-0.00073846	-0.000574358	-0.00229743	-0.00123077	-0.0112064	-0.000146813	-0.00396219	-0.0310496				1-4	0.197736	-0.000672772	0.000815875	0.00235697	0.00108783	-0.00533427	0.00145044	0.00199436	0.0032635	0.00679896	0.0686572	0.000906528	0.000815875	0.00244763	0.00163175	0.00126914	0.00507656	0.00271958	0.0247625	0.000324408	0.00875512
		5-9	-0.0776034	-0.0026939	-0.000563839	-0.000375893	-0.000313244	-0.00169152	-0.000626488	-0.000814434	-0.000689136	-0.00194211	-0.0296236	-0.000250595	-0.000125298	0.00203977	0.00222772	0.00260361	-0.00363363	-0.000751785	-0.00313244	-0.00238065	-0.00457336	-0.0302925				5-9	0.158835	0.00551374	0.00115404	0.000769359	0.000641132	0.00346211	0.00128226	0.00166694	0.00141049	0.00397502	0.0606322	0.000512906	0.000256453	-0.0041749	-0.00455958	-0.00532894	0.00743713	0.00153872	0.00641132	0.0048726	0.00936053
		10-14	-0.0816262	-0.00262626	-0.000364759	-0.00124018	-0.000291807	-0.00255331	-0.000583614	-0.000948372	-0.00109428	-0.00175084	-0.0413172	-0.000218855	-7.29517e-05	0.00432405	-0.00087542	-0.000218855	-0.00291807	-0.000729517	-0.0022615	-0.0021156	0.00954343	-0.0333124				10-14	0.153707	0.00494541	0.000686863	0.00233533	0.00054949	0.00480804	0.00109898	0.00178584	0.00206059	0.00329694	0.0778027	0.000412118	0.000137373	-0.00814246	0.00164847	0.000412118	0.0054949	0.00137373	0.00425855	0.0039838	-0.0179709
		15-19	-0.144074	-0.00250879	-0.000418264	-0.00131454	-0.000776776	-0.00244904	-0.00089628	-0.00089628	-0.00806652	-0.00131454	-0.0668277	-0.00059752	-5.9752e-05	-0.000776776	-0.00143405	-0.000478016	-0.00603495	-0.000657272	-0.00191206	0.00029955	0.0118348	-0.0587889				15-19	0.247611	0.00431172	0.000718846	0.00225923	0.001335	0.00420902	0.00154038	0.00154038	0.0138635	0.00225923	0.114853	0.00102692	0.000102692	0.001335	0.00246461	0.000821538	0.0103719	0.00112961	0.00328615	-0.00051482	-0.0203399
		20-24	-0.211123	-0.00289388	-0.000986696	-0.00248819	-0.0011154	-0.00317863	-0.0010296	-0.00102183	-0.0132131	-0.0011154	-0.121687	-0.00124409	0	-0.00132989	-0.000585057	-0.000557698	-0.00518311	0.0017822	-0.000943796	-0.00191495	-0.00169268	-0.0507244				20-24	0.328039	0.00449644	0.00153311	0.0038661	0.00173308	0.0049389	0.00159976	0.00158769	0.0205303	0.00173308	0.189075	0.00193305	0	0.00206636	0.000909049	0.000866539	0.0080534	-0.00276915	0.00146645	0.00297541	0.00263005
		25-29	-0.193842	-0.00344183	-0.000547887	-0.00255529	-0.00138806	-0.00651926	-0.00123033	-0.00274457	-0.0126187	-0.00145695	-0.105624	-0.00107259	-6.30936e-05	-0.000169326	-0.0019044	-0.000504749	-0.00546919	1.99553e-05	-0.000599389	-0.00162627	0.00257459	-0.0469005				25-29	0.269123	0.00477851	0.000760666	0.00354767	0.00192713	0.00905109	0.00170814	0.00381046	0.0175194	0.00202277	0.146645	0.00148915	8.75968e-05	0.000235085	0.002644	0.000700775	0.00759322	-2.77052e-05	0.00083217	0.00225786	-0.00357446
		30-34	-0.197589	-0.00396521	-0.00216	-0.00106207	-0.00204631	-0.014282	-0.00127895	-0.0035284	-0.0133863	-0.00414947	-0.0888254	-0.00153474	-2.8421e-05	-0.00105577	-0.00401156	0.000137908	-0.00775894	-0.00059894	-0.000426315	-0.00208313	-0.00217888	-0.0433655				30-34	0.241463	0.00484568	0.00263962	0.0012979	0.00250069	0.0174533	0.00156293	0.00431188	0.0163587	0.00507085	0.108549	0.00187552	3.47319e-05	0.00129021	0.00490232	-0.00016853	0.0094818	0.000731934	0.000520978	0.00254568	0.0026627
		35-39	-0.160624	-0.00339953	-0.000165877	-0.00404713	-0.00313786	-0.0144591	-0.00130063	-0.0067765	-0.0136897	-0.00615267	-0.0701301	-0.00188513	-0.000123053	-0.00142368	-0.00344043	-0.000746885	-0.00514098	-0.000531542	-0.00036916	-0.00133488	-0.000454807	-0.0219145				35-39	0.169375	0.00358472	0.000174914	0.00426761	0.00330881	0.0152468	0.00137148	0.00714567	0.0144355	0.00648786	0.0739507	0.00198783	0.000129757	0.00150124	0.00362785	0.000787574	0.00542105	0.000560499	0.000389271	0.00140761	0.000479584
		40-44	-0.232081	-0.00793633	-0.00590976	-0.00423693	-0.00271546	-0.0318689	-0.00234321	-0.00777105	-0.0128112	-0.00706668	-0.0763326	-0.00540312	-6.79637e-05	-0.00295488	-0.00499225	-0.00166511	-0.0080846	-0.000268769	-0.000203891	-0.00301976	-0.00532744	-0.0411013				40-44	0.205465	0.00702616	0.005232	0.00375102	0.00240404	0.028214	0.00207448	0.00687983	0.0113419	0.00625625	0.0675785	0.00478347	6.01694e-05	0.002616	0.00441972	0.00147415	0.00715742	0.000237946	0.000180508	0.00267344	0.00471647
		45-49	-0.213601	0.000495197	-0.00633074	-0.00930889	-0.00270858	-0.0552376	-0.00409418	-0.0158398	-0.00981251	-0.00622643	-0.0441544	-0.00514648	-3.38362e-05	-0.005786	-0.00653208	-0.00132017	-0.00846018	0.000404912	-0.000169181	-0.00423065	-0.00991458	-0.0191949				45-49	0.152503	-0.000353551	0.00451989	0.00664617	0.00193382	0.0394374	0.00292308	0.011309	0.00700573	0.00444542	0.0315245	0.00367437	2.41577e-05	0.00413097	0.00466364	0.000942551	0.00604022	-0.000289091	0.000120788	0.00302051	0.0070786
		50-54	-0.356545	-0.0286173	-0.00787065	-0.0201014	-0.0049095	-0.105388	0.00264294	-0.0287237	-0.00748684	-0.00801908	-0.0511659	-0.016165	-7.09653e-05	-0.00965128	-0.00784703	-0.00130533	-0.00485143	-0.00180962	-0.000248379	-0.0063514	-0.0105233	-0.0380822				50-54	0.192493	0.01545	0.00424924	0.0108525	0.00265056	0.0568972	-0.00142688	0.0155075	0.00404203	0.00432938	0.0276237	0.00872725	3.83131e-05	0.00521058	0.00423649	0.000704727	0.00261921	0.000976983	0.000134096	0.00342902	0.00568136
		55-59	-0.444189	-0.0228179	-0.0199884	-0.0336774	-0.0122213	-0.126281	-0.000615861	-0.0327652	-0.0058329	-0.00235184	-0.0485795	-0.024833	-3.47196e-05	-0.01282	-0.0128112	0.000338764	-0.00680439	0.0005036	-0.000173598	-0.0034804	-0.00663079	-0.0723114				55-59	0.16093	0.00826696	0.00724183	0.0122014	0.0044278	0.0457518	0.000223127	0.0118709	0.00211327	0.000852076	0.0176004	0.00899702	1.2579e-05	0.00464469	0.00464152	-0.000122735	0.00246524	-0.000182455	6.28948e-05	0.00126095	0.00240234
		60-64	-0.515595	-0.0545163	-0.0442585	-0.0370272	-0.0105609	-0.118812	-0.00519649	-0.0495489	-0.00477248	-0.00931301	-0.0538233	-0.0179743	-3.69959e-05	-0.0203378	-0.0176271	-0.0054384	0.000607653	-0.00325564	-0.000258972	-0.00775918	-0.00978111	-0.0459041				60-64	0.0929905	0.00983232	0.00798226	0.00667806	0.00190472	0.0214284	0.000937217	0.00893642	0.000860743	0.00167965	0.00970734	0.00324176	6.67243e-06	0.00366804	0.00317915	0.000980847	-0.000109594	0.000587174	4.6707e-05	0.00139941	0.00176408
		65-69	-0.340524	-0.0687723	0.0159963	-0.0216434	-0.0114038	-0.126283	-0.00151793	-0.0438114	-0.00359708	-9.58309e-05	-0.026707	-0.010284	-8.36531e-05	-0.0223624	0.00516478	-0.00560475	0.00268219	0.0013951	-8.36531e-05	-0.00521349	-0.00749648	-0.0108018				65-69	-0.00261508	-0.000528143	0.000122845	-0.000166212	-8.75766e-05	-0.0009698	-1.16571e-05	-0.000336454	-2.76241e-05	-7.35942e-07	-0.000205099	-7.89772e-05	-6.42421e-07	-0.000171734	3.96634e-05	-4.30422e-05	2.05981e-05	1.07138e-05	-6.42421e-07	-4.00375e-05	-5.75699e-05
		70-74	0.0656042	-0.075996	0.0646589	-0.0187206	-0.0162543	-0.124864	0.000546702	-0.0160504	0.00672411	-0.00799202	0.00973405	-0.00248486	-0.000270262	-0.0123425	0.0111827	0.0282863	0.0326677	0.0053728	-7.72176e-05	-0.000572953	0.0327897	0.149266				70-74	0.013382	-0.0155017	0.0131892	-0.00381865	-0.00331557	-0.0254699	0.000111517	-0.00327399	0.00137159	-0.00163022	0.00198556	-0.000506864	-5.51283e-05	-0.00251763	0.00228105	0.00576988	0.00666359	0.00109595	-1.57509e-05	-0.000116872	0.00668848
		75-79	0.178571	0	0	0	0	0	0	0	0	0	0	0	0	0	0	0	0	0	0	0	0	0.178571				75-79	0.0730159	0	0	0	0	0	0	0	0	0	0	0	0	0	0	0	0	0	0	0	0
		80-84	0.655436	0	0	0	0	0	0	0	0	0	0	0	0	0	0	0	0	0	0	0	0	0.655436				80-84	0.405369	0	0	0	0	0	0	0	0	0	0	0	0	0	0	0	0	0	0	0	0
		≥85	0.87247	0	0	0	0	0	0	0	0	0	0	0	0	0	0	0	0	0	0	0	0	0.87247				≥85	0.728586	0	0	0	0	0	0	0	0	0	0	0	0	0	0	0	0	0	0	0	0
		Total	-2.04418	-0.283054	-0.0102896	-0.160727	-0.0709736	-0.736238	-0.0189247	-0.213632	-0.103578	-0.0692015	-0.867189	-0.0898767	0.00398222	-0.0860733	-0.0456594	0.0107725	-0.0406218	0.00336579	-0.507711	-0.0485233	-0.0124402	1.30241				Total	5.06413	0.0643888	0.0533324	0.0611019	0.0244607	0.230072	0.0181483	0.0781424	0.120164	0.0639988	1.04415	0.0398335	-0.0107556	0.0148694	0.0400141	0.014054	0.106534	-0.000819181	1.15359	0.0445627	0.0254848
	Iran vs. Turkey	<1	-0.284784	-0.00363152	-0.000999984	-0.00179118	-0.000580676	-0.00473676	-0.000635045	-0.00137188	-0.00173681	-0.00664615	-0.0123427	-0.000368415	0.0076105	-0.00016214	-0.00131924	-0.00180161	-0.011266	0.00389062	-0.166486	-0.00265838	-0.00937213	-0.0683786			Iran vs. Turkey	<1	0.582732	0.00743091	0.00204619	0.00366517	0.0011882	0.0096925	0.00129945	0.00280717	0.00355391	0.0135995	0.025256	0.000753861	-0.0155728	0.000331776	0.00269947	0.00368651	0.0230527	-0.00796109	0.340667	0.00543965	0.0191775
		1-4	-0.0326374	-0.0017842	-0.0002369	-0.00105707	-0.000401873	-0.00195152	-0.000478494	-0.000593424	-0.00142064	-0.000899091	-0.0263011	-0.000406566	0.00032214	0.000665399	-0.000473801	-0.000311174	-0.000341631	0.00372566	-0.00293561	0.00232691	0.00168507	-0.0017695				1-4	0.0644574	0.00352371	0.000467867	0.00208767	0.000793681	0.00385416	0.000945003	0.00117198	0.00280569	0.00177566	0.0519435	0.00080295	-0.000636212	-0.00131413	0.000935734	0.000614554	0.000674705	-0.00735801	0.00579769	-0.00459554	-0.00332794
		5-9	-0.0506518	-0.00120477	-0.000341675	-0.000318139	-0.00025608	-0.00102503	-0.000457947	-0.00058991	-0.000520006	-0.00116483	-0.0335554	-0.000139808	3.85222e-05	-4.77782e-05	-0.000186881	-0.000194021	-0.00262357	0.000935904	-0.00125969	0.000840348	-0.00073536	-0.00784566				5-9	0.0924423	0.00219877	0.000623576	0.000580621	0.00046736	0.00187073	0.000835778	0.00107662	0.000949039	0.00212589	0.0612404	0.000255158	-7.03051e-05	8.71978e-05	0.000341068	0.0003541	0.00478815	-0.00170808	0.00229899	-0.00153368	0.00134207
		10-14	-0.0658704	-0.00129109	-4.69643e-05	-0.00117546	-2.70995e-05	-0.00142831	-0.000315998	-0.000624761	-0.00087393	-0.00141923	-0.0378187	4.51252e-05	3.2495e-05	-0.000231143	-0.000290738	-0.000111954	-0.00184179	0.000900908	-0.00155829	0.000471117	-0.00277899	-0.0154856				10-14	0.110292	0.00216178	7.86362e-05	0.00196817	4.53749e-05	0.00239153	0.000529102	0.00104609	0.00146329	0.00237634	0.063323	-7.55568e-05	-5.44091e-05	0.000387022	0.000486806	0.000187454	0.00308386	-0.00150846	0.00260917	-0.00078883	0.0046531
		15-19	-0.190881	-0.003893	-8.32834e-05	-0.00109402	-0.000272722	-0.0038752	-0.000680191	0.000146182	-0.00484084	-0.000970068	-0.13212	-0.00026064	2.35184e-05	0.000181783	-0.000468526	-0.000266358	-0.00427695	0.00133299	-0.00127203	-0.000370673	-0.000715888	-0.0371057				15-19	0.290683	0.00592845	0.000126828	0.00166603	0.000415315	0.00590134	0.00103583	-0.000222613	0.00737187	0.00147727	0.201198	0.000396916	-3.58149e-05	-0.000276827	0.000713494	0.000405623	0.00651314	-0.00202994	0.0019371	0.000564478	0.00109019
		20-24	-0.217965	-0.00315989	-0.000516691	-0.00223051	-0.000338069	-0.00482588	-0.000635567	-0.000803988	-0.0067546	-0.000796856	-0.149825	-0.000580002	3.82322e-05	-0.000244272	-5.12701e-05	-0.000207267	-0.00411508	0.000392522	-0.000283118	-0.00102195	0.000436277	-0.0424423				20-24	0.298738	0.00433087	0.000708164	0.00305708	0.00046335	0.00661424	0.000871093	0.00110193	0.00925769	0.00109215	0.205347	0.000794937	-5.24002e-05	0.000334793	7.02696e-05	0.000284075	0.00564003	-0.000537982	0.000388034	0.00140067	-0.000597951
		25-29	-0.170854	-0.00304135	-0.00107839	-0.00215906	-0.000130701	-0.00652199	-0.000485611	-0.000339681	-0.00735643	-0.0010875	-0.096439	-1.50894e-06	-6.23173e-05	-0.000449133	9.88272e-05	-9.72716e-05	-0.00466238	0.000613311	-8.13112e-05	0.000250825	-0.000401982	-0.0474215				25-29	0.208004	0.00370265	0.00131287	0.00262852	0.000159121	0.00794011	0.000591201	0.00041354	0.00895598	0.00132397	0.117408	1.83703e-06	7.58673e-05	0.00054679	-0.000120316	0.000118422	0.00567615	-0.000746666	9.89912e-05	-0.000305363	0.000489388
		30-34	-0.15929	-0.00231532	-0.00126101	-0.00298584	-0.000546528	-0.00770867	-2.36896e-05	0.000187495	-0.00965974	-0.00355841	-0.0737712	0.000727817	-2.80398e-05	-0.000752723	-0.000322643	-7.69857e-05	-0.00507827	0.000908756	-0.000119437	-0.000339694	-0.00213795	-0.0504278				30-34	0.169332	0.00246128	0.0013405	0.00317407	0.000580982	0.00819463	2.5183e-05	-0.000199315	0.0102687	0.00378274	0.0784217	-0.000773699	2.98074e-05	0.000800176	0.000342983	8.1839e-05	0.00539841	-0.000966045	0.000126966	0.000361108	0.00227273
		35-39	-0.137256	-0.000685306	-0.000883744	-0.00459599	-0.000569321	-0.0031915	0.000749102	0.00114838	-0.0108633	-0.00520985	-0.0593909	0.00351354	-8.71545e-05	-1.975e-05	0.000622776	-0.00044365	-0.0041008	0.00113191	-9.10388e-05	-0.00125157	-0.00161605	-0.0514217				35-39	0.124482	0.000621527	0.000801497	0.00416826	0.000516336	0.00289448	-0.000679386	-0.00104151	0.00985233	0.00472498	0.0538636	-0.00318654	7.90433e-05	1.79119e-05	-0.000564817	0.000402361	0.00371915	-0.00102657	8.25662e-05	0.00113509	0.00146565
		40-44	-0.0956049	0.00162618	-0.00239425	-0.00657098	0.00078437	0.000120246	0.000834085	0.00432168	-0.0106585	-0.00590136	-0.0462352	0.0117668	-3.01949e-05	0.000855573	0.00224707	-0.00031824	-0.00325052	0.00231125	1.93811e-05	-0.000444776	0.000814005	-0.0455015				40-44	0.0715633	-0.00121725	0.00179217	0.00491859	-0.000587126	-9.00081e-05	-0.000624339	-0.00323492	0.00797826	0.00441736	0.0346085	-0.00880781	2.26019e-05	-0.000640424	-0.001682	0.000238213	0.00243312	-0.00173005	-1.45074e-05	0.000332929	-0.000609309
		45-49	-0.0423317	0.00603479	-0.00147212	-0.0109814	-7.81827e-05	0.00414288	0.00330982	0.0040475	-0.00788863	-0.00470584	-0.0369253	0.0311023	1.68222e-06	0.00503433	0.00321818	0.000285536	-1.21354e-05	0.00331654	0.000252725	-0.00130437	0.00134106	-0.041051				45-49	0.0248577	-0.00354371	0.000864449	0.00644843	4.59099e-05	-0.00243275	-0.00194357	-0.00237674	0.00463231	0.00276333	0.021683	-0.0182637	-9.8782e-07	-0.00295622	-0.00188976	-0.000167671	7.12608e-06	-0.00194751	-0.000148403	0.000765945	-0.000787485
		50-54	0.0297114	0.00237924	-0.00696886	-0.0202639	-0.00200061	0.00921374	0.00490737	0.00944024	-0.00649864	-0.00425951	-0.0350757	0.0840733	5.45376e-05	0.0132486	0.00596296	0.000443442	0.00247934	0.00595045	0.000159863	-0.000578161	0.00367985	-0.0366361				50-54	-0.0125424	-0.00100438	0.00294184	0.00855423	0.000844537	-0.0038895	-0.0020716	-0.00398511	0.00274334	0.00179811	0.0148069	-0.0354907	-2.30225e-05	-0.00559278	-0.00251721	-0.000187195	-0.00104663	-0.00251193	-6.74847e-05	0.000244065	-0.00155342
		55-59	0.068985	4.64223e-05	-0.012502	-0.0325063	-0.00313194	0.00992046	0.00397126	0.00285381	-0.00523419	-0.00614364	-0.0343236	0.133286	-4.25119e-06	0.0277641	0.0079253	5.48559e-05	0.00340531	0.0082581	0.000157165	-0.00273224	0.00642998	-0.0385097				55-59	-0.0174392	-1.17354e-05	0.00316046	0.0082175	0.000791745	-0.00250786	-0.00100392	-0.000721433	0.00132319	0.00155309	0.0086769	-0.0336943	1.07469e-06	-0.00701868	-0.00200349	-1.38674e-05	-0.000860853	-0.00208762	-3.97307e-05	0.000690702	-0.00162548
		60-64	0.186864	0.000743484	-0.0216272	-0.0369949	-0.00433565	0.0270696	0.00353208	0.00793599	-0.00448001	-0.00670317	-0.0294566	0.16904	2.15759e-05	0.0539553	0.0141383	-0.000127209	0.0093393	0.0113902	0.000179969	-0.00248742	0.0123597	-0.0166296				60-64	-0.0146853	-5.84289e-05	0.00169963	0.00290735	0.00034073	-0.00212734	-0.000277579	-0.000623673	0.000352075	0.000526788	0.00231493	-0.0132845	-1.69561e-06	-0.00424023	-0.0011111	9.99711e-06	-0.000733956	-0.00089513	-1.41434e-05	0.000195481	-0.000971323
		65-69	0.182771	0.0036835	-0.0259468	-0.0418537	-0.00378523	0.0207414	0.00050313	-0.00795045	-0.00346044	-0.00491296	-0.0231571	0.156976	-5.57063e-05	0.0788472	0.0113667	0.00156571	0.0108477	0.0135861	0.000490482	-0.00160193	0.0133419	-0.0164541				65-69	0.0184003	0.000370832	-0.00261217	-0.00421357	-0.000381073	0.00208812	5.0652e-05	-0.000800402	-0.000348375	-0.000494607	-0.00233131	0.0158034	-5.60816e-06	0.00793785	0.00114433	0.000157626	0.00109208	0.00136776	4.93788e-05	-0.000161273	0.00134318
		70-74	0.413245	0.0270157	-0.0182757	-0.0423081	-0.00421752	0.0643183	0.00253092	0.0022356	-0.00158315	-0.00414442	-0.0177852	0.143346	-0.000184971	0.125388	0.016613	0.00375679	0.0223944	0.0193246	0.000441458	-0.000116385	0.0282261	0.0462691				70-74	0.118337	0.00773627	-0.00523344	-0.0121154	-0.00120773	0.0184183	0.000724757	0.000640189	-0.000453354	-0.0011868	-0.005093	0.0410489	-5.29686e-05	0.0359062	0.00475733	0.0010758	0.0064129	0.00553383	0.000126417	-3.33282e-05	0.00808285
		75-79	0.141414	0	0	0	0	0	0	0	0	0	0	0	0	0	0	0	0	0	0	0	0	0.141414				75-79	0.0672659	0	0	0	0	0	0	0	0	0	0	0	0	0	0	0	0	0	0	0	0
		80-84	0.00524327	0	0	0	0	0	0	0	0	0	0	0	0	0	0	0	0	0	0	0	0	0.00524327				80-84	0.00345237	0	0	0	0	0	0	0	0	0	0	0	0	0	0	0	0	0	0	0	0
		≥85	0.00441343	0	0	0	0	0	0	0	0	0	0	0	0	0	0	0	0	0	0	0	0	0.00441343				≥85	0.00399511	0	0	0	0	0	0	0	0	0	0	0	0	0	0	0	0	0	0	0	0
		Total	-0.415479	0.0205229	-0.0946355	-0.208887	-0.0198878	0.100262	0.0166252	0.0200428	-0.0838299	-0.0585229	-0.844522	0.73212	0.00769057	0.304033	0.0590801	0.00215059	0.00689698	0.0779698	-0.172385	-0.0110184	0.0505556	-0.31974				Total	2.20437	0.0346315	0.0101191	0.0377127	0.0044767	0.0588126	0.000307646	-0.0049482	0.0707059	0.0416558	0.932667	-0.053719	-0.0162978	0.0243104	0.00160279	0.00724784	0.0658501	-0.0261135	0.353899	0.0037121	0.0304438
			_B	Treatable & preventable cause
			_P	Preventable cause
			_T	Treatable cause
[truncated: 1 more columns]

## Sheet: Table A10
			Life expectancy																										Lifespan inequality (measured by standard deviation)
			Age_contribution	Cerebrovascular diseases_B	Diabetes mellitus_B	Hypertensive diseases_B	Other causes_B	Ischaemic heart diseases	Alcohol-related deaths_P	Cancer_P (excluding lung cancer)	Drug-related deaths_P	Infectious diseases_P	Injuries_P	Lung cancer_P	Other causes_P	Diseases of the respiratory system_P	Cancer_T	Diseases of the digestive system_T	Diseases of the genitourinary system_T	Infectious diseases_T	Pregnancy,childbirth and perinatal period_T	Other causes_T	Diseases of the respiratory system_T	Non-avoidable causes					Age_contribution	Cerebrovascular diseases_B	Diabetes mellitus_B	Hypertensive diseases_B	Other causes_B	Ischaemic heart diseases	Alcohol-related deaths_P	Cancer_P (excluding lung cancer)	Drug-related deaths_P	Infectious diseases_P	Injuries_P	Lung cancer_P	Other causes_P	Diseases of the respiratory system_P	Cancer_T	Diseases of the digestive system_T	Diseases of the genitourinary system_T	Infectious diseases_T	Pregnancy,childbirth and perinatal period_T	Other causes_T	Diseases of the respiratory system_T
	Iran vs. Kuwait																										Iran vs. Kuwait
Iran	78.7	<1	-0.614232	-0.00462482	-0.00107701	-0.00190061	-0.000633536	-0.00481488	-0.000823597	-0.000823597	-0.00114037	-0.0087428	-0.0178666	-0.000126707	0.00170964	-0.00176141	-0.00158384	-0.000811108	-0.0142546	-0.000393516	-0.467321	-0.00358618	-0.0198181	-0.0638376		Iran	16.3	<1	1.6054	0.0120877	0.00281495	0.00496755	0.00165585	0.0125845	0.00215261	0.00215261	0.00298053	0.0228508	0.0466974	0.00033117	-0.00446844	0.00460374	0.00413963	0.00211996	0.0372567	0.00102852	1.22142	0.00937306	0.0517979
Kuwait	84.8	1-4	-0.102963	-0.00225226	-0.00104373	-0.00071413	-0.000384531	-0.00164799	-0.000494398	-0.00104373	-0.00142826	-0.00351572	-0.0254778	-0.000164799	-0.000439465	-0.00153236	-0.000878929	-0.000274665	-0.00422985	0.00193995	-0.0140283	-0.00219156	-0.00321224	-0.0399486		Kuwait	13.7	1-4	0.260672	0.00570202	0.0026424	0.00180796	0.000973515	0.00417221	0.00125166	0.0026424	0.00361591	0.00890071	0.0645019	0.000417221	0.00111259	0.00387947	0.00222518	0.000695368	0.0107087	-0.00491135	0.0355153	0.00554836	0.0081324
Qatar	75.9	5-9	-0.0984675	-0.0030541	-0.000668084	-0.000858965	-0.000190881	-0.00229057	-0.000954405	-0.000572643	-0.000954405	-0.00267233	-0.028774	-0.000381762	-0.000381762	0.00248963	-0.000858965	-0.000286322	-0.0030541	-0.000477203	-0.00237784	0.00354356	-0.00582187	-0.0498704		Qatar	11.2	5-9	0.232569	0.00721342	0.00157793	0.00202877	0.000450839	0.00541006	0.00225419	0.00135252	0.00225419	0.00631174	0.0679608	0.000901677	0.000901677	-0.0058802	0.00202877	0.000676258	0.00721342	0.0011271	0.00561618	-0.00836947	0.0137506
Turkey	80.3	10-14	-0.0789058	-0.00219202	-0.000955221	-0.00119403	-0.000159203	-0.000403961	-0.000318407	-0.000398009	-0.00191044	-0.00159203	-0.0257103	-0.000238805	-7.96017e-05	-0.00143283	-0.00119403	-0.000318407	-0.00382088	0.000434833	-0.00206965	-0.00147561	-0.000373089	-0.0335042		Turkey	14.8	10-14	0.172921	0.0048038	0.00209336	0.00261669	0.000348893	0.000885277	0.000697785	0.000872232	0.00418671	0.00348893	0.0563437	0.000523339	0.000174446	0.00314003	0.00261669	0.000697785	0.00837342	-0.000952932	0.0045356	0.00323378	0.000817621
		15-19	-0.120585	-0.00346502	-0.00125331	-0.00169565	-0.000663515	-0.00174702	0.000600966	-0.00110586	-0.00589791	-0.00125331	-0.0532934	-0.000516067	-0.000147448	-0.00117958	-0.00162193	-0.00036862	-0.00420226	0.00312993	-0.00221172	0.00121311	-0.00442343	-0.0404833				15-19	0.243655	0.00700144	0.00253244	0.00342624	0.0013407	0.00353004	-0.00121432	0.0022345	0.0119174	0.00253244	0.107685	0.00104277	0.000297934	0.00238347	0.00327727	0.000744835	0.00849111	-0.00632435	0.00446901	-0.00245121	0.00893801
		20-24	-0.106043	-0.00244071	-0.00113952	-0.00170927	-0.00108772	-0.000795803	-0.000621554	-0.000167962	-0.00295867	-0.00093233	-0.0384926	-0.00093233	-0.000103592	-0.000161675	-0.000685924	-0.000517961	-0.00424728	0.00128233	-0.00207813	-0.00207185	2.66483e-05	-0.0462069				20-24	0.196093	0.00451332	0.00210718	0.00316077	0.0020114	0.00147159	0.00114937	0.000310594	0.00547113	0.00172405	0.07118	0.00172405	0.000191562	0.000298968	0.0012684	0.000957808	0.00785402	-0.00237127	0.00384286	0.00383123	-4.92776e-05
		25-29	-0.109514	-0.00321625	-0.00180856	-0.00308277	0.000472904	-0.00168482	-0.000657658	-0.00300057	-0.00291836	-0.00205518	-0.0327261	-0.0011509	-4.11036e-05	-0.00123311	-0.00395612	0.000359763	-0.00489133	0.00384383	-0.0033705	-0.00150007	-0.00134583	-0.0455509				25-29	0.183661	0.00539384	0.00303306	0.00516999	-0.000793088	0.00282555	0.00110293	0.00503212	0.00489426	0.00344666	0.0548836	0.00193013	6.89332e-05	0.002068	0.00663464	-0.000603344	0.00820305	-0.00644632	0.00565252	0.0025157	0.00225703
		30-34	-0.103497	-0.00235753	-0.00179806	-0.00302073	-0.000294375	-0.00185155	-0.00104287	-0.00417817	-0.00238012	-0.00215767	-0.0291476	-0.000163904	-3.59611e-05	0.000483396	-0.00531718	-0.000503455	-0.00363876	0.00109473	-0.00281165	-0.00199123	-0.000321121	-0.0420635				30-34	0.155662	0.00354578	0.00270432	0.00454325	0.000442747	0.00278477	0.0015685	0.00628407	0.00357976	0.00324518	0.0438388	0.000246515	5.40864e-05	-0.00072704	0.00799717	0.000757209	0.00547278	-0.00164651	0.00422879	0.00299486	0.000482973
		35-39	-0.103787	-0.00381092	-0.00309321	-0.00337842	-0.000647349	-0.00319171	-0.000631401	-0.00498742	-0.00091661	-0.00109299	-0.0163554	-0.00269261	0	-0.00123091	-0.0149304	-0.000131346	-0.0043851	0.000468159	0.00101982	-0.00267009	-0.000111637	-0.0410176				35-39	0.138019	0.00506786	0.00411343	0.00449271	0.00086086	0.00424441	0.000839652	0.00663238	0.00121893	0.00145349	0.0217499	0.00358069	0	0.00163689	0.0198547	0.000174667	0.00583141	-0.000622569	-0.00135618	0.00355075	0.000148458
		40-44	-0.110308	-0.00262678	-0.00429995	-0.00597087	-0.00152366	-0.00642493	-0.000104012	-0.00740952	-0.00175368	-0.00208772	-0.014293	-0.00160642	0	-0.00171193	-0.0181154	-0.000229275	-0.00452997	0.00507577	-0.00018752	-0.000583065	-0.0019192	-0.0400069				40-44	0.127308	0.00303161	0.00496264	0.00689108	0.00175848	0.00741512	0.000120042	0.00855146	0.00202395	0.00240947	0.0164958	0.001854	0	0.00197576	0.0209073	0.00026461	0.00522812	-0.00585803	0.000216421	0.000672925	0.00221499
		45-49	-0.121902	-0.00205797	-0.0122612	-0.00817411	-0.00212744	-0.00378729	-0.00179792	-0.0126298	-0.0017162	-0.00208395	-0.0125212	-0.00306726	-8.17236e-05	-0.00192138	-0.0132672	0.000161697	-0.00404795	0.00746896	-0.000490342	-0.00216918	0.0050946	-0.0504255				45-49	0.119035	0.00200956	0.0119727	0.00798182	0.00207739	0.0036982	0.00175562	0.0123327	0.00167582	0.00203493	0.0122267	0.00299511	7.98011e-05	0.00187618	0.0129551	-0.000157893	0.00395272	-0.00729326	0.000478807	0.00211815	-0.00497475
		50-54	-0.173945	-0.0139072	-0.025434	-0.0128018	-0.00349909	-0.0243897	-0.00213056	-0.0195973	-0.000532086	-0.00153214	-0.0145697	0.00267959	-8.69614e-05	-0.00249904	0.00667907	-0.00169575	-0.00460675	0.00714557	-0.000260884	-0.00121525	0.00100448	-0.0626955				50-54	0.138527	0.0110754	0.0202552	0.0101951	0.00278661	0.0194235	0.00169674	0.0156069	0.000423744	0.00122017	0.0116031	-0.00213397	6.92545e-05	0.00199019	-0.00531909	0.00135046	0.00366873	-0.0056906	0.000207763	0.000967803	-0.000799946
		55-59	-0.221991	-0.0259922	-0.0320429	-0.0199828	-0.00852777	-0.0399508	0.00184021	-0.0202813	-0.00127917	0.00265035	-0.0210955	-0.00809599	-0.000127917	-0.00281012	0.00270559	-0.00174685	-0.00788145	0.0239473	-0.000127917	0.00192953	0.000611766	-0.0657333				55-59	0.136111	0.0159368	0.0196467	0.0122522	0.0052287	0.0244953	-0.0011283	0.0124352	0.000784305	-0.00162503	0.0129344	0.00496396	7.84305e-05	0.00172299	-0.0016589	0.00107106	0.00483242	-0.014683	7.84305e-05	-0.00118307	-0.000375097
		60-64	-0.335469	-0.0474879	-0.0677152	-0.0390622	-0.00992402	-0.0674435	0.00333563	-0.0281637	-0.00119059	-0.00599876	-0.0252057	-0.0117493	-0.000137376	-0.00804654	0.0202605	-0.00287847	-0.0142092	0.020474	-0.000274753	0.00529106	0.00601653	-0.06136				60-64	0.142894	0.0202276	0.0288435	0.0166387	0.00422717	0.0287278	-0.00142082	0.0119964	0.000507137	0.00255519	0.0107364	0.00500464	5.85158e-05	0.00342745	-0.00863001	0.00122609	0.00605244	-0.00872095	0.000117032	-0.00225374	-0.00256276
		65-69	-0.347411	-0.0553183	-0.0547648	-0.0534685	-0.00712737	-0.0646574	-0.00333396	-0.0434431	-0.00122518	-0.00376587	-0.0160374	-0.00257626	-0.000102098	-0.00919285	0.0137901	-0.000373117	-0.0120949	0.0530432	-0.000102098	0.00252865	0.0299297	-0.119119				65-69	0.0813348	0.012951	0.0128214	0.0125179	0.00166864	0.0151374	0.000780538	0.0101708	0.000286835	0.000881656	0.00375464	0.000603146	2.39029e-05	0.0021522	-0.00322851	8.7353e-05	0.00283163	-0.0124183	2.39029e-05	-0.000592001	-0.00700705
		70-74	-0.503484	-0.0893349	-0.0638282	-0.0933143	-0.0151252	-0.143746	-0.00118815	-0.040331	-0.00076867	-0.0026618	-0.0173566	-0.0148134	-0.000494145	-0.0179342	0.0107108	0.00149341	-0.0200008	0.0654335	0.00158346	0.00958638	0.0467965	-0.118191				70-74	0.0187287	0.00332309	0.00237429	0.00347112	0.000562631	0.00534708	4.4197e-05	0.00150024	2.85931e-05	9.9014e-05	0.000645633	0.00055103	1.83813e-05	0.000667118	-0.000398422	-5.5552e-05	0.000743993	-0.00243401	-5.89017e-05	-0.000356596	-0.00174074
		75-79	-0.818809	0	0	0	0	0	0	0	0	0	0	0	0	0	0	0	0	0	0	0	0	-0.818809				75-79	-0.134667	0	0	0	0	0	0	0	0	0	0	0	0	0	0	0	0	0	0	0	0
		80-84	-0.720828	0	0	0	0	0	0	0	0	0	0	0	0	0	0	0	0	0	0	0	0	-0.720828				80-84	-0.261969	0	0	0	0	0	0	0	0	0	0	0	0	0	0	0	0	0	0	0	0
		≥85	-1.29355	0	0	0	0	0	0	0	0	0	0	0	0	0	0	0	0	0	0	0	0	-1.29355				≥85	-0.882904	0	0	0	0	0	0	0	0	0	0	0	0	0	0	0	0	0	0	0	0
		Total	-6.08569	-0.264139	-0.273183	-0.250329	-0.0514428	-0.368828	-0.00832209	-0.188134	-0.0289707	-0.0394943	-0.388923	-0.0455969	-0.00054951	-0.0496749	-0.00826381	-0.00812047	-0.114095	0.193911	-0.495109	0.00463821	0.0521337	-3.7532				Total	2.67305	0.123884	0.124495	0.102162	0.0256013	0.142153	0.0116504	0.100107	0.0458492	0.0615293	0.603238	0.0245355	-0.00133892	0.0252152	0.06467	0.0100067	0.126715	-0.0782179	1.28499	0.0196005	0.0710303
	Iran vs. Qatar	<1	-0.583965	-0.00435925	-0.00101517	-0.00179147	-0.000597158	0.000788754	-0.000776305	0.00188727	-0.00107488	-0.0055772	-0.017544	-0.000119432	-0.00175539	-0.00286636	-0.00149289	-0.00197062	-0.0134361	0.00279546	-0.454546	-0.00579243	-0.0205895	-0.0541321			Iran vs. Qatar	<1	1.6121	0.0120342	0.00280248	0.00494556	0.00164852	-0.00217744	0.00214308	-0.00521002	0.00296733	0.0153965	0.0484321	0.000329704	0.00484595	0.00791289	0.0041213	0.00544011	0.0370917	-0.00771717	1.25482	0.0159906	0.0568395
		1-4	-0.104925	-0.0021191	-0.000982024	-0.000671911	-0.000361798	-0.00155056	-0.000465169	-0.000982024	-0.00134382	-0.00330787	-0.0239197	-0.000155056	-0.000413484	-0.000293539	-0.000826968	-0.000258427	-0.00179242	0.000895227	-0.015059	-0.00310113	-0.00603063	-0.0421852				1-4	0.28002	0.00565542	0.0026208	0.00179318	0.000965559	0.00413811	0.00124143	0.0026208	0.00358636	0.00882797	0.0638363	0.000413811	0.0011035	0.00078339	0.00220699	0.000689685	0.00478356	-0.00238916	0.0401892	0.00827622	0.0160944
		5-9	-0.0904766	0.00061025	-0.000625945	-0.000804786	-0.000178841	-0.0021461	-0.000894207	-0.000536524	-0.000894207	-0.00250378	-0.0380509	-0.000357683	-0.000357683	-0.00125189	-0.000804786	-0.000268262	-0.00286146	-0.000447104	-0.00581235	0.00141504	0.00496047	-0.0386659				5-9	0.224275	-0.0015127	0.0015516	0.00199492	0.000443315	0.00531979	0.00221658	0.00132995	0.00221658	0.00620642	0.0943213	0.000886631	0.000886631	0.00310321	0.00199492	0.000664973	0.00709305	0.00110829	0.0144078	-0.00350762	-0.0122961
		10-14	-0.0766133	-0.00289466	-0.000890665	-0.00111333	-0.000148444	-0.00207822	-0.000296888	-0.000371111	-0.00178133	0.00159443	-0.0165596	-0.000222666	-7.42221e-05	-0.001336	-0.00111333	-0.000296888	-0.000483788	-0.000445333	-0.00192977	0.00085221	0.00155598	-0.0485797				10-14	0.17531	0.00662369	0.00203806	0.00254757	0.000339677	0.00475547	0.000679353	0.000849191	0.00407612	-0.00364845	0.0378924	0.000509515	0.000169838	0.00305709	0.00254757	0.000679353	0.00110703	0.00101903	0.0044158	-0.00195006	-0.00356045
		15-19	-0.0819776	-0.00321285	-0.00116209	-0.00157224	-0.000615226	-0.00382807	-0.000546867	-0.00102538	-0.00546867	-0.00116209	-0.0191499	-0.000478509	-0.000136717	-0.00109373	-0.00150389	-0.000341792	-0.00389643	-0.00041015	-0.00205075	-0.00218747	0.00605899	-0.0381938				15-19	0.17192	0.00673783	0.00243709	0.00329724	0.00129022	0.00802805	0.00114686	0.00215037	0.0114686	0.00243709	0.0401603	0.00100351	0.000286716	0.00229373	0.00315388	0.00071679	0.00817141	0.000860148	0.00430074	0.00458746	-0.0127066
		20-24	-0.0661635	0.00126397	-0.00104971	-0.00157457	0.00331569	-0.00314914	-0.000572571	-0.00176543	-0.00353085	-0.000858857	-0.0304921	-0.000858857	-9.54285e-05	-0.000954285	-0.00224257	-0.000477143	-0.00391257	-0.000429428	-0.00271971	0.00240912	0.00543852	-0.0239076				20-24	0.126078	-0.00240857	0.00200029	0.00300043	-0.00631823	0.00600086	0.00109107	0.00336412	0.00672824	0.0016366	0.0581045	0.0016366	0.000181844	0.00181844	0.00427334	0.000909222	0.00745562	0.0008183	0.00518256	-0.0045907	-0.0103634
		25-29	-0.084861	-0.00141184	-0.00165323	-0.002818	0.00129344	-0.00420821	-0.000601173	-0.00274285	-0.00266771	0.000316531	-0.0290293	-0.00105205	-3.75733e-05	-0.0011272	-0.00428336	-0.00033816	-0.00447123	-0.000488453	-0.000885815	0.00168512	-0.00103611	-0.0293037				25-29	0.14539	0.00241887	0.00283242	0.00482799	-0.00221601	0.0072098	0.00102997	0.00469925	0.0045705	-0.000542303	0.0497351	0.00180245	6.43732e-05	0.0019312	0.00733855	0.000579359	0.00766042	0.000836852	0.00151764	-0.00288706	0.00177513
		30-34	-0.0706434	-0.00377794	-0.00162842	-0.00273575	0.00119125	-0.0020468	-0.000944484	-0.000320675	-0.000697717	5.13572e-05	-0.0187532	-0.00179126	-3.25684e-05	-0.00120503	-0.00427523	-0.000455958	-0.00384307	0.00135409	-0.003094	0.0031178	-0.0010234	-0.0297325				30-34	0.107381	0.00574265	0.00247528	0.00415847	-0.00181076	0.00311124	0.00143566	0.000487442	0.00106056	-7.80655e-05	0.0285057	0.00272281	4.95056e-05	0.00183171	0.00649856	0.000693078	0.00584166	-0.00205829	0.00470303	-0.0047392	0.00155562
		35-39	-0.0643434	-0.00264969	-0.00334088	-0.00416749	0.00189666	-0.00971267	-0.00113659	-0.00494127	-0.0019632	0.000259489	-0.0137835	0.00120782	0	0.000707237	-0.00460585	-0.000688842	-0.0039264	0.00470487	0.00110449	0.000656747	-0.00228923	-0.0216751				35-39	0.0852941	0.00351246	0.00442871	0.00552447	-0.00251423	0.0128752	0.00150667	0.00655019	0.00260244	-0.000343981	0.0182715	-0.0016011	0	-0.000937519	0.00610556	0.000913135	0.00520487	-0.00623681	-0.00146413	-0.00087059	0.00303462
		40-44	-0.0816292	0.00212286	0.00669301	-0.00527042	-0.0021008	-0.00725331	-0.000847689	-0.0103197	-0.00154795	-0.0018428	-0.0194895	-0.000685534	0	-0.0015111	0.0019164	-0.000958258	-0.00175436	-0.000810833	-0.000921402	-0.00353818	0.00128257	-0.0347922				40-44	0.0922051	-0.0023979	-0.00756016	0.00595325	0.00237297	0.00819304	0.000957516	0.0116567	0.00174851	0.00208156	0.0220146	0.000774352	0	0.00170688	-0.00216469	0.00108241	0.00198165	0.000915885	0.00104078	0.00399659	-0.00144874
		45-49	-0.0713405	-0.0003454	-0.0128531	-0.00153591	0.00296091	-0.0235353	-0.00155795	-0.0103989	-0.00148714	0.00171061	-0.00109131	0.0126958	-7.0816e-05	0.00110867	0.0069306	-0.0013455	-0.00221968	-0.000956016	-0.000424896	-0.00133448	0.000305308	-0.0378959				45-49	0.0664397	0.000321672	0.0119701	0.0014304	-0.0027575	0.0219185	0.00145093	0.00968456	0.00138497	-0.00159309	0.00101634	-0.0118236	6.59512e-05	-0.00103251	-0.00645449	0.00125307	0.0020672	0.000890341	0.000395707	0.00124281	-0.000284335
		50-54	-0.0957417	-0.0187671	-0.0151117	-0.0169456	-0.00499913	-0.0356596	0.00343489	-0.00915685	-0.00147033	-0.00231577	-0.0203477	-0.00270375	-7.35166e-05	-0.00415369	0.0142585	-0.00143357	-0.00274051	0.0041333	-0.00022055	-0.00510941	0.00315719	0.0204832				50-54	0.0699037	0.0137024	0.0110335	0.0123724	0.00365001	0.0260361	-0.00250791	0.00668567	0.00107353	0.00169081	0.0148565	0.00197408	5.36766e-05	0.00303273	-0.0104105	0.00104669	0.00200092	-0.00301784	0.00016103	0.00373052	-0.00230515
		55-59	-0.0536411	-0.011429	0.00973627	-0.0161271	-0.00696494	-0.0495953	0.00212268	0.00702483	-0.00104474	-0.00306457	0.0153463	0.000902188	-0.000104474	-0.00543265	0.030137	0.00337637	3.15704e-05	-0.00135816	-0.000104474	-0.000941894	-0.00515568	-0.0209954				55-59	0.0281556	0.00599895	-0.00511045	0.00846492	0.00365581	0.026032	-0.00111417	-0.00368725	0.000548372	0.00160856	-0.00805509	-0.000473548	5.48372e-05	0.00285154	-0.0158186	-0.00177222	-1.65709e-05	0.000712884	5.48372e-05	0.000494389	0.00270616
		60-64	0.105181	-0.00912496	-0.00948957	0.032813	-0.0100623	-0.0865167	0.00436886	0.00587966	-0.000924455	0.0307378	-0.0242847	-0.0126579	-0.000106668	-0.00860454	0.0594664	0.00543554	0.0450177	-0.0017778	-0.000213336	0.00884438	0.0111866	0.0651941				60-64	-0.0330399	0.00286637	0.0029809	-0.0103073	0.00316082	0.027177	-0.00137236	-0.00184694	0.000290394	-0.00965549	0.00762842	0.00397616	3.3507e-05	0.00270289	-0.0186798	-0.00170743	-0.0141412	0.000558449	6.70139e-05	-0.00277823	-0.00351397
		65-69	0.368933	-0.063164	-0.0322112	0.00487035	-0.0119943	-0.0454207	0.00740769	0.0200924	-0.000880312	-0.00385137	-0.0206873	0.0120277	-7.33594e-05	0.00205245	0.158102	-0.00370465	0.086918	0.0112591	-7.33594e-05	-0.0107838	0.00674584	0.252301				65-69	-0.0357415	0.00611921	0.00312056	-0.00047183	0.00116198	0.00440027	-0.000717643	-0.00194652	8.5283e-05	0.000373113	0.00200415	-0.00116522	7.10692e-06	-0.000198838	-0.0153166	0.000358899	-0.00842045	-0.00109076	7.10692e-06	0.00104472	-0.000653525
		70-74	0.560703	-0.0446583	0.0716885	0.0745921	0.0146235	-0.0385719	-0.00531618	-0.00235234	-0.000486448	0.00870162	-0.00516215	-0.00127056	-0.000312717	-0.00210447	0.0474148	-0.00476024	0.185354	0.0107169	-0.000138985	0.00276001	0.00246234	0.247523				70-74	0.0717862	-0.00571755	0.0091782	0.00954995	0.00187224	-0.00493832	-0.000680625	-0.000301168	-6.22794e-05	0.00111406	-0.000660904	-0.000162669	-4.00368e-05	-0.000269433	0.00607046	-0.000609449	0.0237307	0.00137207	-1.77941e-05	0.000353361	0.000315251
		75-79	0.747653	0	0	0	0	0	0	0	0	0	0	0	0	0	0	0	0	0	0	0	0	0.747653				75-79	0.271225	0	0	0	0	0	0	0	0	0	0	0	0	0	0	0	0	0	0	0	0
		80-84	1.66494	0	0	0	0	0	0	0	0	0	0	0	0	0	0	0	0	0	0	0	0	1.66494				80-84	1.02442	0	0	0	0	0	0	0	0	0	0	0	0	0	0	0	0	0	0	0	0
		≥85	0.842919	0	0	0	0	0	0	0	0	0	0	0	0	0	0	0	0	0	0	0	0	0.842919				≥85	0.685117	0	0	0	0	0	0	0	0	0	0	0	0	0	0	0	0	0	0	0	0
		Total	2.76401	-0.163917	0.00610408	0.0551469	-0.0127414	-0.314484	0.00337803	-0.0100289	-0.0272638	0.0188875	-0.282999	0.0044802	-0.00364462	-0.0280661	0.297077	-0.00848641	0.271983	0.0287356	-0.48709	-0.0110484	0.00702922	3.42096				Total	5.16823	0.059697	0.0487994	0.0590816	0.0049444	0.15808	0.00850641	0.0370864	0.0443456	0.0255113	0.478063	0.00080347	0.0077634	0.0305874	-0.0245336	0.0109377	0.0916116	-0.0134178	1.32979	0.0183932	0.0351884
	Iran vs. Turkey	<1	-0.297563	-0.00438821	-0.000990831	-0.00179301	-0.000500711	-0.00463151	-0.000744006	-0.00068583	-0.00105254	-0.0025233	-0.0141508	-0.000123413	0.0144574	-0.000402139	-0.00142631	-0.00162907	-0.0119059	0.00324167	-0.195881	-0.00278581	-0.0108402	-0.0588083			Iran vs. Turkey	<1	0.72917	0.0107532	0.002428	0.00439372	0.00122698	0.0113494	0.00182316	0.0016806	0.00257921	0.00618326	0.034676	0.000302419	-0.0354275	0.000985429	0.00349512	0.00399199	0.0291751	-0.0079436	0.479999	0.00682654	0.0265636
		1-4	-0.0512592	-0.00204871	-0.000870676	-0.000696113	-0.00022811	-0.00160641	-0.000286298	-0.000626142	-0.00124551	-0.000786056	-0.0264618	-0.000160641	0.000403036	-0.00124978	-0.000807847	2.57044e-05	-0.0024603	0.00345418	-0.00673329	0.00187347	9.35804e-05	-0.0108415				1-4	0.12157	0.00485887	0.00206496	0.00165095	0.000541002	0.00380989	0.000679004	0.001485	0.00295393	0.00186427	0.0627587	0.000380989	-0.00095587	0.00296407	0.00191595	-6.09624e-05	0.00583503	-0.00819217	0.0159692	-0.00444325	-0.000221942
		5-9	-0.0658643	-0.00153576	-0.000196528	-0.000684781	-0.000110164	-0.00162443	-0.000777672	-0.000557344	-0.000928907	-0.00184476	-0.028342	-0.000371563	-0.000220327	-0.000166202	-0.000609163	-5.18186e-05	-0.00161138	0.00225779	-0.00376936	0.00081261	-0.00150735	-0.0240252				5-9	0.145354	0.00338923	0.000433711	0.00151122	0.000243117	0.00358491	0.00171622	0.00122999	0.00204998	0.00407115	0.062547	0.000819991	0.000486233	0.000366787	0.00134434	0.000114357	0.00355611	-0.00498265	0.00831849	-0.00179332	0.00332653
		10-14	-0.0496956	-0.00180089	-0.000672201	-0.0010961	0.000293053	-0.00139791	-0.000245387	-0.000322724	-0.00147232	-0.00103505	-0.0192336	2.38326e-05	0.000114546	-0.000624536	-0.000840251	1.04565e-05	-0.00224108	0.00139085	-0.00041174	-0.0002094	-0.00204458	-0.0178805				10-14	0.101457	0.00367663	0.00137234	0.00223775	-0.000598286	0.00285392	0.000500974	0.000658863	0.00300585	0.00211313	0.0392667	-4.86559e-05	-0.000233853	0.00127503	0.00171543	-2.13477e-05	0.00457531	-0.0028395	0.000840594	0.000427505	0.00417414
		15-19	-0.0786128	-0.00178998	-0.0009245	-0.00164405	-0.000468924	-0.00231704	-0.00033931	-0.000316475	-0.00455576	-0.0009245	-0.038652	-9.3431e-05	-2.66946e-05	-0.000387956	-0.00087497	-0.000124869	-0.00238852	0.00096631	-0.000167887	0.000154217	7.11574e-05	-0.0238076				15-19	0.147458	0.00335755	0.00173413	0.00308381	0.000879581	0.00434617	0.000636459	0.000593627	0.00854545	0.00173413	0.0725013	0.000175253	5.00722e-05	0.000727706	0.00164122	0.000234223	0.00448025	-0.00181255	0.000314913	-0.000289271	-0.000133473
		20-24	-0.0660117	-0.000529126	-0.00056676	-0.00138561	-0.000463111	-0.00180737	-0.000279934	-0.000461524	-0.00295785	-0.000687639	-0.0328212	-9.86159e-05	6.89184e-06	6.89184e-05	-0.000694802	-0.000286826	-0.0027161	0.00104842	0.00158865	0.000673312	7.02342e-05	-0.0237117				20-24	0.112838	0.000904472	0.000968802	0.00236853	0.000791627	0.00308947	0.000478511	0.000788914	0.00505606	0.00117543	0.0561035	0.000168571	-1.17807e-05	-0.000117807	0.00118767	0.000490291	0.00464281	-0.00179213	-0.00271559	-0.00115094	-0.000120056
		25-29	-0.0743091	-0.00190027	-0.000519239	-0.00279218	-0.00036161	-0.00226236	-0.000316711	-0.000307588	-0.00227052	-0.00166479	-0.0284708	-0.000338676	5.7334e-06	-0.000463358	0.000154396	-0.000129931	-0.00317527	0.00170832	0.00196777	-0.00044947	0.000356924	-0.0330795				25-29	0.114603	0.00293069	0.000800796	0.00430623	0.000557692	0.00348913	0.000488448	0.000474377	0.0035017	0.00256752	0.043909	0.000522323	-8.84232e-06	0.000714613	-0.000238117	0.000200386	0.00489705	-0.00263465	-0.00303479	0.000693194	-0.000550465
		30-34	-0.0648942	-4.68458e-05	-0.000625416	-0.00257741	0.000565889	-0.00267145	-0.000348847	-0.000266843	-0.00217505	-0.00162501	-0.0222338	-0.000593969	-3.45754e-05	-0.000502856	-0.000750453	-0.000279731	-0.00199578	0.00110655	0.00149654	-0.000134934	0.000503199	-0.0317034				30-34	0.0891751	6.43737e-05	0.000859423	0.00354178	-0.000777622	0.003671	0.000479373	0.000366685	0.00298888	0.00223303	0.0305529	0.000816209	4.75122e-05	0.000691005	0.00103124	0.000384395	0.00274253	-0.00152058	-0.00205648	0.000185421	-0.000691476
		35-39	-0.0526508	0.000769724	-0.00180399	-0.00395183	0.000793935	-0.0038528	-0.000276855	-0.000143177	-0.00163034	-0.00115219	-0.0181496	0.000671004	0.000108321	0.000121052	-0.00206561	-8.68238e-05	-0.00152755	0.00117619	0.00178813	-0.000387785	0.000490782	-0.0235413				35-39	0.0634345	-0.000927377	0.00217348	0.00476124	-0.000956547	0.00464192	0.00033356	0.000172502	0.00196427	0.00138818	0.0218669	-0.000808438	-0.000130507	-0.000145846	0.00248869	0.000104607	0.00184042	-0.00141709	-0.00215437	0.00046721	-0.000591303
		40-44	-0.0289061	0.00155085	-0.00179834	-0.00423977	0.00112919	-0.0033101	0.000191779	4.26796e-05	-0.00117504	-0.00137886	-0.0156432	0.00231923	0.000114518	0.000849728	0.00128505	-4.21167e-05	-0.000552517	0.00248376	0.000722955	0.00102784	0.00166311	-0.0141468				40-44	0.0298846	-0.00160335	0.00185921	0.00438329	-0.00116741	0.00342215	-0.00019827	-4.41243e-05	0.00121482	0.00142554	0.0161728	-0.00239774	-0.000118394	-0.000878492	-0.00132855	4.35424e-05	0.00057122	-0.00256783	-0.000747428	-0.00106264	-0.00171941
		45-49	-0.0369453	0.00290583	-0.00634717	-0.0068614	0.000260351	-0.00646227	-0.000244725	-0.000478524	-0.00102734	-0.00126351	-0.0134796	0.0050538	-7.74108e-05	0.00196733	7.60133e-05	0.000249256	0.000161258	0.00344207	-0.000165324	-0.000329419	0.0026672	-0.0169917				45-49	0.0318036	-0.00250142	0.00546383	0.00590648	-0.000224117	0.00556291	0.000210666	0.000411927	0.000884367	0.00108767	0.0116036	-0.00435046	6.66374e-05	-0.00169353	-6.54344e-05	-0.000214567	-0.000138816	-0.00296303	0.000142315	0.000283573	-0.002296
		50-54	-0.0399647	-0.000134383	-0.013303	-0.0138581	8.22689e-05	-0.0108824	0.000636154	-0.00239549	-0.00133773	-0.0010573	-0.0138967	0.0101375	-4.87468e-05	0.00537564	0.000633413	0.000517096	0.00115877	0.00494155	-8.02783e-05	0.000883148	0.00377425	-0.0111104				50-54	0.0273808	9.20693e-05	0.0091142	0.00949455	-5.63644e-05	0.00745582	-0.000435844	0.00164121	0.00091651	0.000724381	0.00952093	-0.00694546	3.33976e-05	-0.00368298	-0.000433967	-0.000354275	-0.000793904	-0.00338557	5.50006e-05	-0.000605066	-0.00258583
		55-59	-0.064277	-0.00176547	-0.0223076	-0.0227023	-0.00150404	-0.014608	-0.000642621	-0.00709545	-0.000987856	-0.00170638	-0.0149814	0.0119698	-0.000118978	0.00878893	0.0018775	0.000616844	0.00360818	0.00642915	0.000217556	-0.0013394	0.00483285	-0.0128583				55-59	0.0325241	0.000893328	0.0112876	0.0114873	0.000761044	0.00739164	0.000325166	0.0035903	0.000499855	0.000863427	0.0075806	-0.00605669	6.02026e-05	-0.00444719	-0.000950012	-0.000312123	-0.00182574	-0.00325315	-0.000110083	0.000677735	-0.00244542
		60-64	-0.139098	-0.00807519	-0.0399066	-0.0388659	-0.00419161	-0.0320105	0.00131942	-0.0157148	-0.000875471	-0.00272054	-0.0136664	0.0140246	-3.33015e-05	0.0162167	0.00125911	1.54062e-05	0.00636066	0.00800075	8.78333e-05	-0.00211539	0.00530472	-0.0335117				60-64	0.0448477	0.00260358	0.0128666	0.012531	0.00135145	0.0103207	-0.000425403	0.00506672	0.000282267	0.00087715	0.0044063	-0.00452178	1.0737e-05	-0.00522854	-0.000405959	-4.96724e-06	-0.00205079	-0.00257958	-2.8319e-05	0.000682039	-0.00171033
		65-69	-0.0817226	-0.00418501	-0.0402304	-0.0476134	-0.00682146	-0.0309356	0.00148754	-0.0211493	-0.000940776	-0.000664753	-0.00919737	0.0127366	4.05704e-06	0.0302227	0.00769748	0.00213592	0.013435	0.012398	0.000323238	-0.0013187	0.0131883	-0.0122945				65-69	0.0108822	0.000557276	0.00535708	0.0063402	0.000908346	0.00411939	-0.000198081	0.00281624	0.000125274	8.85184e-05	0.00122472	-0.001696	-5.40235e-07	-0.00402445	-0.001025	-0.00028442	-0.001789	-0.00165092	-4.30423e-05	0.000175598	-0.00175615
		70-74	-0.0173881	0.00848663	-0.0406433	-0.0571731	-0.00931429	-0.0293316	0.00255147	-0.0204111	-0.000509958	-0.00225244	-0.0080526	0.00764011	-0.000239198	0.0464866	0.00995715	0.00204343	0.0196067	0.0162367	0.000699709	-0.00142021	0.0219072	0.0163439				70-74	-0.00109902	0.000536398	-0.00256886	-0.00361363	-0.00058871	-0.0018539	0.000161266	-0.00129009	-3.22319e-05	-0.000142366	-0.000508965	0.000482893	-1.51185e-05	0.00293819	0.000629342	0.000129155	0.00123924	0.00102624	4.42251e-05	-8.97645e-05	0.00138465
		75-79	-0.116398	0	0	0	0	0	0	0	0	0	0	0	0	0	0	0	0	0	0	0	0	-0.116398				75-79	-0.0310465	0	0	0	0	0	0	0	0	0	0	0	0	0	0	0	0	0	0	0	0
		80-84	-0.0498394	0	0	0	0	0	0	0	0	0	0	0	0	0	0	0	0	0	0	0	0	-0.0498394				80-84	-0.0233618	0	0	0	0	0	0	0	0	0	0	0	0	0	0	0	0	0	0	0	0
		≥85	-0.262266	0	0	0	0	0	0	0	0	0	0	0	0	0	0	0	0	0	0	0	0	-0.262266				≥85	-0.195841	0	0	0	0	0	0	0	0	0	0	0	0	0	0	0	0	0	0	0	0
		Total	-1.63767	-0.0144868	-0.171707	-0.207935	-0.0208393	-0.149712	0.001684	-0.0708897	-0.025143	-0.0232871	-0.317433	0.0627961	0.0144153	0.106301	0.0148707	0.00298293	0.0137562	0.0702822	-0.198316	-0.00506593	0.0405314	-0.760472				Total	1.55103	0.0295855	0.0562153	0.0743845	0.00289177	0.0772545	0.00657521	0.0196427	0.0365362	0.0282544	0.474182	-0.0231566	-0.0361476	-0.00955602	0.011002	0.00444029	0.0569568	-0.0485088	0.494794	0.000984563	0.020627
			_B	Treatable & preventable cause
			_P	Preventable cause
			_T	Treatable cause
[truncated: 1 more columns]
